# Supplementary material for: Effects of assessment method (real-time versus video-recorded) on a validated pain-altered behavior scale used in castrated piglets
Source: Sci Rep. 2023 Oct 31;13:18680. doi: 10.1038/s41598-023-45869-8 (PMC10618161; doi:10.1038/s41598-023-45869-8)
Supplement: Supplementary file 1 — Supplementary Information 1. [file 41598_2023_45869_MOESM1_ESM.xlsx]

## Sheet: Sheet1
VideoID	Assessment Method	Evaluator	Experience	Gender	Litter	Sow	Piglet	Timepoint	Posture	Interactio	Activity	Lift pelvic limb	Scratching rubbing	Walk away/run	Sits with difficulty	Wags tail	Bites grill	Head down	Difficulty overcoming	UPAPS
.	RealTime	Evaluator 4	NonExperience	Female	13	5679	48	1hbefore	1	0	0	0	0	0	0	0	0	0	0	1
.	RealTime	Evaluator 4	NonExperience	Female	13	5679	50	1hbefore	0	0	0	0	0	0	0	1	0	0	0	1
.	RealTime	Evaluator 4	NonExperience	Female	13	5679	48	PostCastration	3	2	3	0	0	0	1	0	0	1	0	10
.	RealTime	Evaluator 4	NonExperience	Female	13	5679	50	PostCastration	1	2	0	0	0	0	1	0	0	1	0	5
.	RealTime	Evaluator 4	NonExperience	Female	13	5679	48	3hPostCastration	0	0	0	1	0	0	0	1	0	0	0	2
.	RealTime	Evaluator 4	NonExperience	Female	13	5679	50	3hPostCastration	0	0	0	0	0	0	0	0	0	0	0	0
.	RealTime	Evaluator 1	Experience	Female	13	5679	48	1hbefore	0	0	0	0	0	0	0	0	0	0	0	0
.	RealTime	Evaluator 1	Experience	Female	13	5679	50	1hbefore	0	0	0	0	0	0	0	0	0	0	0	0
.	RealTime	Evaluator 1	Experience	Female	13	5679	48	PostCastration	3	3	3	0	0	0	1	0	0	1	0	11
.	RealTime	Evaluator 1	Experience	Female	13	5679	50	PostCastration	3	2	1	0	0	1	1	0	0	1	0	9
.	RealTime	Evaluator 1	Experience	Female	13	5679	48	3hPostCastration	0	0	0	0	0	0	0	0	0	0	0	0
.	RealTime	Evaluator 1	Experience	Female	13	5679	50	3hPostCastration	0	0	0	0	0	0	0	0	0	0	0	0
.	RealTime	Evaluator 3	Experience	Male	13	5679	48	1hbefore	0	0	0	0	0	0	0	0	0	0	0	0
.	RealTime	Evaluator 3	Experience	Male	13	5679	50	1hbefore	0	0	0	0	0	0	0	1	0	0	0	1
.	RealTime	Evaluator 3	Experience	Male	13	5679	48	PostCastration	3	2	3	0	1	0	0	1	0	0	0	10
.	RealTime	Evaluator 3	Experience	Male	13	5679	50	PostCastration	3	2	1	0	0	0	1	0	0	1	0	8
.	RealTime	Evaluator 3	Experience	Male	13	5679	48	3hPostCastration	0	0	0	0	1	0	0	1	0	0	0	2
.	RealTime	Evaluator 3	Experience	Male	13	5679	50	3hPostCastration	0	0	0	0	0	0	0	1	0	0	0	1
.	RealTime	Evaluator 2	NonExperience	Male	13	5679	48	1hbefore	0	0	0	0	0	0	0	0	0	0	0	0
.	RealTime	Evaluator 2	NonExperience	Male	13	5679	50	1hbefore	0	0	0	0	0	0	0	0	0	0	0	0
.	RealTime	Evaluator 2	NonExperience	Male	13	5679	48	PostCastration	3	2	3	0	0	0	1	0	0	1	0	10
.	RealTime	Evaluator 2	NonExperience	Male	13	5679	50	PostCastration	3	0	1	0	0	0	1	0	0	1	0	6
.	RealTime	Evaluator 2	NonExperience	Male	13	5679	48	3hPostCastration	0	0	0	0	0	0	0	0	0	0	0	0
.	RealTime	Evaluator 2	NonExperience	Male	13	5679	50	3hPostCastration	0	0	0	0	0	0	0	0	0	0	0	0
.	RealTime	Evaluator 4	NonExperience	Female	12	6100	43	1hbefore	0	0	0	0	0	0	0	1	0	0	0	1
.	RealTime	Evaluator 4	NonExperience	Female	12	6100	46	1hbefore	0	0	0	0	0	0	0	1	0	0	0	1
.	RealTime	Evaluator 4	NonExperience	Female	12	6100	43	PostCastration	0	0	1	0	0	0	0	0	0	1	0	2
.	RealTime	Evaluator 4	NonExperience	Female	12	6100	46	PostCastration	0	2	1	0	0	0	0	0	0	0	0	3
.	RealTime	Evaluator 4	NonExperience	Female	12	6100	43	3hPostCastration	0	0	0	0	0	0	0	0	0	1	0	1
.	RealTime	Evaluator 4	NonExperience	Female	12	6100	46	3hPostCastration	0	0	0	0	0	0	0	1	0	0	0	1
.	RealTime	Evaluator 1	Experience	Female	12	6100	43	1hbefore	0	0	0	0	0	0	0	0	0	0	0	0
.	RealTime	Evaluator 1	Experience	Female	12	6100	46	1hbefore	0	0	0	0	0	0	0	0	0	0	0	0
.	RealTime	Evaluator 1	Experience	Female	12	6100	43	PostCastration	2	2	3	0	0	0	0	0	0	0	0	7
.	RealTime	Evaluator 1	Experience	Female	12	6100	46	PostCastration	0	2	1	0	0	0	0	0	0	1	0	4
.	RealTime	Evaluator 1	Experience	Female	12	6100	43	3hPostCastration	2	2	1	0	0	0	0	0	0	0	0	5
.	RealTime	Evaluator 1	Experience	Female	12	6100	46	3hPostCastration	1	0	0	0	0	0	0	0	0	0	0	1
.	RealTime	Evaluator 3	Experience	Male	12	6100	43	1hbefore	0	0	0	0	0	0	0	1	0	0	0	1
.	RealTime	Evaluator 3	Experience	Male	12	6100	46	1hbefore	0	0	0	0	0	0	0	1	0	0	0	1
.	RealTime	Evaluator 3	Experience	Male	12	6100	43	PostCastration	3	2	1	0	0	0	0	0	0	1	0	7
.	RealTime	Evaluator 3	Experience	Male	12	6100	46	PostCastration	0	0	0	0	0	0	0	1	0	0	0	1
.	RealTime	Evaluator 3	Experience	Male	12	6100	43	3hPostCastration	0	0	1	0	0	0	0	1	0	0	0	2
.	RealTime	Evaluator 3	Experience	Male	12	6100	46	3hPostCastration	0	0	0	0	0	0	0	1	0	0	0	1
.	RealTime	Evaluator 2	NonExperience	Male	12	6100	43	1hbefore	0	0	0	0	0	0	0	0	0	0	0	0
.	RealTime	Evaluator 2	NonExperience	Male	12	6100	46	1hbefore	0	0	0	0	0	0	0	0	1	0	0	1
.	RealTime	Evaluator 2	NonExperience	Male	12	6100	43	PostCastration	2	3	3	0	0	0	0	0	0	0	0	8
.	RealTime	Evaluator 2	NonExperience	Male	12	6100	46	PostCastration	0	0	0	0	0	0	0	0	0	0	0	0
.	RealTime	Evaluator 2	NonExperience	Male	12	6100	43	3hPostCastration	2	2	1	0	0	0	0	0	0	0	0	5
.	RealTime	Evaluator 2	NonExperience	Male	12	6100	46	3hPostCastration	0	0	0	0	0	0	0	0	0	0	0	0
.	RealTime	Evaluator 4	NonExperience	Female	16	6116	60	1hbefore	0	0	0	0	0	0	0	0	0	0	0	0
.	RealTime	Evaluator 4	NonExperience	Female	16	6116	62	1hbefore	0	0	0	0	0	0	0	0	0	0	0	0
.	RealTime	Evaluator 4	NonExperience	Female	16	6116	60	PostCastration	1	0	0	0	0	0	0	0	0	1	1	3
.	RealTime	Evaluator 4	NonExperience	Female	16	6116	62	PostCastration	0	0	0	0	0	0	0	0	0	0	0	0
.	RealTime	Evaluator 4	NonExperience	Female	16	6116	60	3hPostCastration	0	0	0	1	0	0	0	1	0	0	0	2
.	RealTime	Evaluator 4	NonExperience	Female	16	6116	62	3hPostCastration	0	0	0	0	0	0	0	1	0	0	0	1
.	RealTime	Evaluator 1	Experience	Female	16	6116	60	1hbefore	0	0	0	0	0	0	0	0	0	0	0	0
.	RealTime	Evaluator 1	Experience	Female	16	6116	62	1hbefore	0	0	0	0	0	0	0	0	0	0	0	0
.	RealTime	Evaluator 1	Experience	Female	16	6116	60	PostCastration	0	2	0	0	0	0	0	0	0	0	1	3
.	RealTime	Evaluator 1	Experience	Female	16	6116	62	PostCastration	0	0	0	0	0	0	0	0	0	0	0	0
.	RealTime	Evaluator 1	Experience	Female	16	6116	60	3hPostCastration	0	0	2	1	0	0	0	0	0	0	0	3
.	RealTime	Evaluator 1	Experience	Female	16	6116	62	3hPostCastration	0	0	0	0	0	0	1	1	0	0	0	2
.	RealTime	Evaluator 3	Experience	Male	16	6116	60	1hbefore	0	0	0	0	0	0	0	0	0	0	0	0
.	RealTime	Evaluator 3	Experience	Male	16	6116	62	1hbefore	0	0	0	0	0	0	0	0	0	0	0	0
.	RealTime	Evaluator 3	Experience	Male	16	6116	60	PostCastration	0	0	0	0	0	0	0	1	0	0	0	1
.	RealTime	Evaluator 3	Experience	Male	16	6116	62	PostCastration	0	0	0	0	0	0	0	0	0	0	0	0
.	RealTime	Evaluator 3	Experience	Male	16	6116	60	3hPostCastration	0	0	0	0	0	0	0	1	0	0	0	1
.	RealTime	Evaluator 3	Experience	Male	16	6116	62	3hPostCastration	0	0	0	0	1	0	0	1	0	0	0	2
.	RealTime	Evaluator 2	NonExperience	Male	16	6116	60	1hbefore	0	0	0	0	0	0	0	0	0	0	0	0
.	RealTime	Evaluator 2	NonExperience	Male	16	6116	62	1hbefore	0	0	0	0	0	0	0	1	0	0	0	1
.	RealTime	Evaluator 2	NonExperience	Male	16	6116	60	PostCastration	0	0	0	0	0	0	1	0	0	0	0	1
.	RealTime	Evaluator 2	NonExperience	Male	16	6116	62	PostCastration	0	0	0	0	0	0	1	0	0	0	0	1
.	RealTime	Evaluator 2	NonExperience	Male	16	6116	60	3hPostCastration	0	0	0	0	0	0	0	1	0	0	0	1
.	RealTime	Evaluator 2	NonExperience	Male	16	6116	62	3hPostCastration	0	0	0	0	0	0	0	1	0	0	0	1
.	RealTime	Evaluator 4	NonExperience	Female	6	19660	21	1hbefore	0	0	0	0	0	0	0	1	0	0	0	1
.	RealTime	Evaluator 4	NonExperience	Female	6	19660	23	1hbefore	0	0	0	0	0	0	0	1	0	0	0	1
.	RealTime	Evaluator 4	NonExperience	Female	6	19660	21	PostCastration	0	0	0	0	0	0	0	0	0	0	0	0
.	RealTime	Evaluator 4	NonExperience	Female	6	19660	23	PostCastration	1	0	0	0	0	0	1	0	0	1	0	3
.	RealTime	Evaluator 4	NonExperience	Female	6	19660	21	3hPostCastration	0	0	0	0	0	0	0	1	0	0	0	1
.	RealTime	Evaluator 4	NonExperience	Female	6	19660	23	3hPostCastration	0	0	0	0	0	0	0	0	0	0	0	0
.	RealTime	Evaluator 1	Experience	Female	6	19660	21	1hbefore	0	0	0	0	0	0	0	0	0	0	0	0
.	RealTime	Evaluator 1	Experience	Female	6	19660	23	1hbefore	0	0	0	0	0	0	0	0	0	0	0	0
.	RealTime	Evaluator 1	Experience	Female	6	19660	21	PostCastration	0	0	0	0	0	0	0	0	0	0	0	0
.	RealTime	Evaluator 1	Experience	Female	6	19660	23	PostCastration	0	0	0	0	0	0	1	0	0	0	0	1
.	RealTime	Evaluator 1	Experience	Female	6	19660	21	3hPostCastration	0	0	0	0	0	0	0	0	0	0	0	0
.	RealTime	Evaluator 1	Experience	Female	6	19660	23	3hPostCastration	0	0	0	0	0	0	0	0	0	0	0	0
.	RealTime	Evaluator 3	Experience	Male	6	19660	21	PostCastration	0	0	0	0	0	0	0	1	0	0	0	1
.	RealTime	Evaluator 3	Experience	Male	6	19660	23	PostCastration	0	0	0	0	0	0	0	1	0	0	0	1
.	RealTime	Evaluator 3	Experience	Male	6	19660	21	1hbefore	0	0	0	0	0	0	0	0	0	0	0	0
.	RealTime	Evaluator 3	Experience	Male	6	19660	23	1hbefore	1	0	0	0	0	0	0	0	0	0	0	1
.	RealTime	Evaluator 3	Experience	Male	6	19660	21	3hPostCastration	0	0	0	0	0	0	0	1	0	0	0	1
.	RealTime	Evaluator 3	Experience	Male	6	19660	23	3hPostCastration	0	0	0	0	0	0	0	0	0	0	0	0
.	RealTime	Evaluator 2	NonExperience	Male	6	19660	21	1hbefore	0	0	0	0	0	0	0	1	0	0	0	1
.	RealTime	Evaluator 2	NonExperience	Male	6	19660	23	1hbefore	0	0	0	0	0	0	0	0	0	0	0	0
.	RealTime	Evaluator 2	NonExperience	Male	6	19660	21	PostCastration	0	0	0	0	0	0	0	0	0	0	0	0
.	RealTime	Evaluator 2	NonExperience	Male	6	19660	23	PostCastration	0	0	0	0	0	0	1	0	0	0	0	1
.	RealTime	Evaluator 2	NonExperience	Male	6	19660	21	3hPostCastration	0	0	0	0	0	0	0	0	0	0	0	0
.	RealTime	Evaluator 2	NonExperience	Male	6	19660	23	3hPostCastration	0	0	0	0	0	0	0	0	0	0	0	0
.	RealTime	Evaluator 4	NonExperience	Female	15	20261	54	1hbefore	0	0	0	0	0	0	0	1	0	0	0	1
.	RealTime	Evaluator 4	NonExperience	Female	15	20261	56	1hbefore	0	0	0	0	0	0	0	0	0	0	0	0
.	RealTime	Evaluator 4	NonExperience	Female	15	20261	58	1hbefore	0	0	0	0	0	0	0	0	0	0	0	0
.	RealTime	Evaluator 4	NonExperience	Female	15	20261	54	PostCastration	0	1	0	0	0	0	0	0	0	1	0	2
.	RealTime	Evaluator 4	NonExperience	Female	15	20261	56	PostCastration	3	3	0	0	0	0	1	0	0	1	0	8
.	RealTime	Evaluator 4	NonExperience	Female	15	20261	58	PostCastration	0	0	0	0	0	0	0	0	0	0	0	0
.	RealTime	Evaluator 4	NonExperience	Female	15	20261	54	3hPostCastration	0	0	0	0	0	0	0	1	0	0	0	1
.	RealTime	Evaluator 4	NonExperience	Female	15	20261	56	3hPostCastration	0	0	0	0	0	0	0	0	0	0	0	0
.	RealTime	Evaluator 4	NonExperience	Female	15	20261	58	3hPostCastration	0	0	0	0	0	0	0	1	0	0	0	1
.	RealTime	Evaluator 1	Experience	Female	15	20261	54	1hbefore	0	0	2	0	0	0	0	0	0	0	0	2
.	RealTime	Evaluator 1	Experience	Female	15	20261	56	1hbefore	0	0	0	0	0	0	0	0	0	0	0	0
.	RealTime	Evaluator 1	Experience	Female	15	20261	58	1hbefore	0	0	0	0	0	0	0	0	0	0	0	0
.	RealTime	Evaluator 1	Experience	Female	15	20261	54	PostCastration	0	0	1	0	0	0	0	0	0	0	0	1
.	RealTime	Evaluator 1	Experience	Female	15	20261	56	PostCastration	1	3	1	0	0	0	1	0	0	1	0	7
.	RealTime	Evaluator 1	Experience	Female	15	20261	58	PostCastration	0	0	0	0	0	0	0	0	0	0	0	0
.	RealTime	Evaluator 1	Experience	Female	15	20261	54	3hPostCastration	0	0	0	0	0	0	0	0	0	0	0	0
.	RealTime	Evaluator 1	Experience	Female	15	20261	56	3hPostCastration	0	0	0	0	0	0	0	0	0	0	0	0
.	RealTime	Evaluator 1	Experience	Female	15	20261	58	3hPostCastration	0	0	0	0	0	0	0	1	0	0	0	1
.	RealTime	Evaluator 3	Experience	Male	15	20261	54	1hbefore	0	0	0	0	0	0	0	0	0	0	0	0
.	RealTime	Evaluator 3	Experience	Male	15	20261	56	1hbefore	0	0	0	0	0	0	0	0	0	0	0	0
.	RealTime	Evaluator 3	Experience	Male	15	20261	58	1hbefore	0	0	0	0	0	0	0	0	0	0	0	0
.	RealTime	Evaluator 3	Experience	Male	15	20261	54	PostCastration	0	0	0	0	0	1	0	1	0	0	0	2
.	RealTime	Evaluator 3	Experience	Male	15	20261	56	PostCastration	3	3	1	0	0	0	1	1	0	1	0	10
.	RealTime	Evaluator 3	Experience	Male	15	20261	58	PostCastration	1	0	0	0	0	0	0	1	0	0	0	2
.	RealTime	Evaluator 3	Experience	Male	15	20261	54	3hPostCastration	0	0	0	0	0	0	0	0	0	0	0	0
.	RealTime	Evaluator 3	Experience	Male	15	20261	56	3hPostCastration	0	0	0	0	0	0	0	0	0	0	0	0
.	RealTime	Evaluator 3	Experience	Male	15	20261	58	3hPostCastration	0	0	0	0	0	0	0	1	0	0	0	1
.	RealTime	Evaluator 2	NonExperience	Male	15	20261	54	1hbefore	0	2	2	0	0	0	0	0	0	0	0	4
.	RealTime	Evaluator 2	NonExperience	Male	15	20261	56	1hbefore	0	0	0	0	0	0	0	0	0	0	0	0
.	RealTime	Evaluator 2	NonExperience	Male	15	20261	58	1hbefore	0	0	0	0	0	0	0	1	0	0	0	1
.	RealTime	Evaluator 2	NonExperience	Male	15	20261	54	PostCastration	2	0	0	0	0	0	0	0	0	0	0	2
.	RealTime	Evaluator 2	NonExperience	Male	15	20261	56	PostCastration	1	3	1	0	0	0	1	0	0	1	0	7
.	RealTime	Evaluator 2	NonExperience	Male	15	20261	58	PostCastration	0	0	0	0	0	0	0	0	0	0	0	0
.	RealTime	Evaluator 2	NonExperience	Male	15	20261	54	3hPostCastration	0	0	0	0	0	0	0	0	0	0	0	0
.	RealTime	Evaluator 2	NonExperience	Male	15	20261	56	3hPostCastration	1	0	0	0	0	0	0	0	0	0	0	1
.	RealTime	Evaluator 2	NonExperience	Male	15	20261	58	3hPostCastration	0	0	0	0	0	0	0	1	0	0	0	1
.	RealTime	Evaluator 4	NonExperience	Female	5	20984	19	1hbefore	0	0	0	0	0	0	0	0	0	0	0	0
.	RealTime	Evaluator 4	NonExperience	Female	5	20984	20	1hbefore	0	0	0	0	0	0	0	0	0	0	0	0
.	RealTime	Evaluator 4	NonExperience	Female	5	20984	19	PostCastration	3	0	0	0	0	0	1	0	0	1	0	5
.	RealTime	Evaluator 4	NonExperience	Female	5	20984	20	PostCastration	0	0	0	0	0	0	0	0	0	0	0	0
.	RealTime	Evaluator 4	NonExperience	Female	5	20984	19	3hPostCastration	0	0	0	0	0	0	0	1	0	0	0	1
.	RealTime	Evaluator 4	NonExperience	Female	5	20984	20	3hPostCastration	0	0	0	0	0	0	0	0	0	0	0	0
.	RealTime	Evaluator 1	Experience	Female	5	20984	19	1hbefore	0	0	0	0	0	0	0	0	0	0	0	0
.	RealTime	Evaluator 1	Experience	Female	5	20984	20	1hbefore	0	0	0	0	0	0	0	0	0	0	0	0
.	RealTime	Evaluator 1	Experience	Female	5	20984	19	PostCastration	0	0	0	0	0	0	1	0	0	0	0	1
.	RealTime	Evaluator 1	Experience	Female	5	20984	20	PostCastration	0	0	0	0	0	0	0	0	0	0	0	0
.	RealTime	Evaluator 1	Experience	Female	5	20984	19	3hPostCastration	0	1	0	0	0	0	0	0	0	0	0	1
.	RealTime	Evaluator 1	Experience	Female	5	20984	20	3hPostCastration	0	0	0	0	0	0	0	0	0	0	0	0
.	RealTime	Evaluator 3	Experience	Male	5	20984	19	PostCastration	0	0	0	0	0	0	0	0	0	0	0	0
.	RealTime	Evaluator 3	Experience	Male	5	20984	20	PostCastration	0	0	0	0	0	0	0	0	0	0	0	0
.	RealTime	Evaluator 3	Experience	Male	5	20984	19	1hbefore	1	0	0	0	0	0	1	0	0	0	0	2
.	RealTime	Evaluator 3	Experience	Male	5	20984	20	1hbefore	0	0	0	0	0	0	0	0	0	0	0	0
.	RealTime	Evaluator 3	Experience	Male	5	20984	19	3hPostCastration	0	0	0	0	0	0	0	0	0	0	0	0
.	RealTime	Evaluator 3	Experience	Male	5	20984	20	3hPostCastration	0	0	0	0	0	0	0	0	0	0	0	0
.	RealTime	Evaluator 2	NonExperience	Male	5	20984	19	1hbefore	0	0	0	0	0	0	0	0	0	0	0	0
.	RealTime	Evaluator 2	NonExperience	Male	5	20984	20	1hbefore	0	0	0	0	0	0	0	0	0	0	0	0
.	RealTime	Evaluator 2	NonExperience	Male	5	20984	19	PostCastration	0	0	0	0	0	0	1	0	0	0	0	1
.	RealTime	Evaluator 2	NonExperience	Male	5	20984	20	PostCastration	0	0	0	0	0	0	1	0	0	0	1	2
.	RealTime	Evaluator 2	NonExperience	Male	5	20984	19	3hPostCastration	0	0	0	0	0	0	0	0	0	0	0	0
.	RealTime	Evaluator 2	NonExperience	Male	5	20984	20	3hPostCastration	0	0	0	0	0	0	0	0	0	0	0	0
.	RealTime	Evaluator 4	NonExperience	Female	4	21464	16	1hbefore	0	0	0	1	0	0	0	1	0	0	0	2
.	RealTime	Evaluator 3	Experience	Male	4	21464	16	1hbefore	0	0	0	0	0	0	0	1	0	0	0	1
.	RealTime	Evaluator 2	NonExperience	Male	4	21464	16	1hbefore	0	0	0	0	0	0	0	0	0	0	0	0
.	RealTime	Evaluator 1	Experience	Female	4	21464	16	1hbefore	0	0	0	0	0	0	0	0	0	0	0	0
.	RealTime	Evaluator 4	NonExperience	Female	4	21464	16	PostCastration	3	3	3	0	0	0	0	0	0	1	0	10
.	RealTime	Evaluator 3	Experience	Male	4	21464	16	PostCastration	3	3	3	0	0	0	0	0	0	1	0	10
.	RealTime	Evaluator 2	NonExperience	Male	4	21464	16	PostCastration	3	1	3	0	0	0	0	0	1	1	0	9
.	RealTime	Evaluator 1	Experience	Female	4	21464	16	PostCastration	3	3	3	0	0	0	0	0	0	1	0	10
.	RealTime	Evaluator 4	NonExperience	Female	4	21464	16	3hPostCastration	1	2	0	0	0	0	0	1	0	0	0	4
.	RealTime	Evaluator 3	Experience	Male	4	21464	16	3hPostCastration	1	0	1	0	0	0	1	1	0	0	0	4
.	RealTime	Evaluator 2	NonExperience	Male	4	21464	16	3hPostCastration	0	0	0	0	0	0	1	1	0	0	0	2
.	RealTime	Evaluator 1	Experience	Female	4	21464	16	3hPostCastration	0	0	1	0	0	0	0	1	0	0	1	3
.	RealTime	Evaluator 4	NonExperience	Female	3	21608	9	1hbefore	0	0	0	0	0	0	0	0	0	0	0	0
.	RealTime	Evaluator 4	NonExperience	Female	3	21608	12	1hbefore	0	0	0	0	0	0	0	0	0	0	0	0
.	RealTime	Evaluator 3	Experience	Male	3	21608	9	1hbefore	0	0	0	0	0	0	0	0	0	0	0	0
.	RealTime	Evaluator 3	Experience	Male	3	21608	12	1hbefore	0	0	0	0	0	0	0	0	0	0	0	0
.	RealTime	Evaluator 2	NonExperience	Male	3	21608	9	1hbefore	0	0	0	0	0	0	0	0	0	0	0	0
.	RealTime	Evaluator 2	NonExperience	Male	3	21608	12	1hbefore	0	0	0	0	0	0	0	0	0	0	0	0
.	RealTime	Evaluator 1	Experience	Female	3	21608	9	1hbefore	0	0	0	0	0	0	0	0	0	0	0	0
.	RealTime	Evaluator 1	Experience	Female	3	21608	12	1hbefore	0	0	0	0	0	0	0	0	0	0	0	0
.	RealTime	Evaluator 4	NonExperience	Female	3	21608	9	PostCastration	0	0	0	0	0	0	0	0	0	1	0	1
.	RealTime	Evaluator 4	NonExperience	Female	3	21608	12	PostCastration	1	0	0	1	0	0	0	0	0	1	0	3
.	RealTime	Evaluator 3	Experience	Male	3	21608	9	PostCastration	0	0	0	0	0	0	0	0	0	0	0	0
.	RealTime	Evaluator 3	Experience	Male	3	21608	12	PostCastration	3	2	3	1	0	0	0	0	0	1	1	11
.	RealTime	Evaluator 2	NonExperience	Male	3	21608	9	PostCastration	3	0	0	0	0	0	0	0	0	1	0	4
.	RealTime	Evaluator 2	NonExperience	Male	3	21608	12	PostCastration	0	0	0	0	0	0	1	0	0	0	0	1
.	RealTime	Evaluator 1	Experience	Female	3	21608	9	PostCastration	3	0	3	0	0	0	0	0	0	1	0	7
.	RealTime	Evaluator 1	Experience	Female	3	21608	12	PostCastration	3	0	1	0	0	0	1	0	0	0	0	5
.	RealTime	Evaluator 4	NonExperience	Female	3	21608	9	3hPostCastration	0	0	0	0	0	0	0	1	0	0	0	1
.	RealTime	Evaluator 4	NonExperience	Female	3	21608	12	3hPostCastration	0	0	0	0	0	0	0	0	0	0	0	0
.	RealTime	Evaluator 3	Experience	Male	3	21608	9	3hPostCastration	0	0	0	0	1	0	0	1	0	0	0	2
.	RealTime	Evaluator 3	Experience	Male	3	21608	12	3hPostCastration	0	0	0	0	0	0	0	0	0	0	0	0
.	RealTime	Evaluator 2	NonExperience	Male	3	21608	9	3hPostCastration	0	0	0	0	0	0	0	1	0	0	0	1
.	RealTime	Evaluator 2	NonExperience	Male	3	21608	12	3hPostCastration	0	0	0	0	0	0	0	0	0	0	0	0
.	RealTime	Evaluator 1	Experience	Female	3	21608	9	3hPostCastration	0	0	0	1	0	0	0	0	0	0	0	1
.	RealTime	Evaluator 1	Experience	Female	3	21608	12	3hPostCastration	0	3	3	0	0	0	0	0	0	0	0	6
.	RealTime	Evaluator 4	NonExperience	Female	8	21836	29	1hbefore	0	0	0	0	0	0	0	1	0	0	0	1
.	RealTime	Evaluator 4	NonExperience	Female	8	21836	30	1hbefore	0	0	0	0	0	0	0	0	0	0	0	0
.	RealTime	Evaluator 4	NonExperience	Female	8	21836	29	PostCastration	2	0	0	0	0	0	0	1	0	0	0	3
.	RealTime	Evaluator 4	NonExperience	Female	8	21836	30	PostCastration	1	3	1	0	0	0	0	0	0	1	0	6
.	RealTime	Evaluator 4	NonExperience	Female	8	21836	29	3hPostCastration	0	0	1	1	0	0	0	1	0	0	0	3
.	RealTime	Evaluator 4	NonExperience	Female	8	21836	30	3hPostCastration	0	0	0	0	0	0	0	0	0	0	0	0
.	RealTime	Evaluator 1	Experience	Female	8	21836	29	1hbefore	0	0	0	0	0	0	0	0	0	0	0	0
.	RealTime	Evaluator 1	Experience	Female	8	21836	30	1hbefore	0	0	0	0	0	0	0	0	0	0	0	0
.	RealTime	Evaluator 1	Experience	Female	8	21836	29	PostCastration	0	0	1	0	0	0	0	0	0	0	0	1
.	RealTime	Evaluator 1	Experience	Female	8	21836	30	PostCastration	3	3	3	0	0	0	0	0	0	1	0	10
.	RealTime	Evaluator 1	Experience	Female	8	21836	29	3hPostCastration	0	0	0	1	0	0	0	0	0	0	0	1
.	RealTime	Evaluator 1	Experience	Female	8	21836	30	3hPostCastration	0	0	0	0	0	0	0	0	0	0	0	0
.	RealTime	Evaluator 3	Experience	Male	8	21836	29	PostCastration	0	0	0	0	0	0	0	1	0	0	0	1
.	RealTime	Evaluator 3	Experience	Male	8	21836	30	PostCastration	0	0	0	0	0	0	0	0	0	0	0	0
.	RealTime	Evaluator 3	Experience	Male	8	21836	29	1hbefore	0	1	0	0	0	0	0	1	0	0	0	2
.	RealTime	Evaluator 3	Experience	Male	8	21836	30	1hbefore	3	2	1	0	0	0	0	0	0	1	0	7
.	RealTime	Evaluator 3	Experience	Male	8	21836	29	3hPostCastration	0	0	0	0	1	0	0	1	0	0	0	2
.	RealTime	Evaluator 3	Experience	Male	8	21836	30	3hPostCastration	0	0	0	0	0	0	0	0	0	0	0	0
.	RealTime	Evaluator 2	NonExperience	Male	8	21836	29	1hbefore	0	0	0	0	0	0	0	0	0	0	0	0
.	RealTime	Evaluator 2	NonExperience	Male	8	21836	30	1hbefore	0	0	0	0	0	0	0	0	0	0	0	0
.	RealTime	Evaluator 2	NonExperience	Male	8	21836	29	PostCastration	0	0	0	0	0	0	0	0	0	0	0	0
.	RealTime	Evaluator 2	NonExperience	Male	8	21836	30	PostCastration	0	0	0	0	0	0	1	0	0	0	0	1
.	RealTime	Evaluator 2	NonExperience	Male	8	21836	29	3hPostCastration	0	0	0	0	0	0	0	0	0	0	0	0
.	RealTime	Evaluator 2	NonExperience	Male	8	21836	30	3hPostCastration	0	0	0	0	0	0	0	0	0	0	0	0
.	RealTime	Evaluator 4	NonExperience	Female	9	23233	33	1hbefore	0	0	0	0	0	0	0	0	0	0	0	0
.	RealTime	Evaluator 4	NonExperience	Female	9	23233	36	1hbefore	0	0	0	0	0	0	0	0	0	1	0	1
.	RealTime	Evaluator 4	NonExperience	Female	9	23233	33	PostCastration	0	0	0	0	0	0	0	0	0	1	0	1
.	RealTime	Evaluator 4	NonExperience	Female	9	23233	36	PostCastration	0	0	0	0	0	0	0	0	0	0	0	0
.	RealTime	Evaluator 4	NonExperience	Female	9	23233	33	3hPostCastration	0	0	0	0	0	0	0	0	0	0	0	0
.	RealTime	Evaluator 4	NonExperience	Female	9	23233	36	3hPostCastration	0	0	0	1	0	0	0	1	0	0	0	2
.	RealTime	Evaluator 1	Experience	Female	9	23233	33	1hbefore	0	0	0	0	0	0	0	0	0	0	0	0
.	RealTime	Evaluator 1	Experience	Female	9	23233	36	1hbefore	0	0	0	0	0	0	0	0	0	1	0	1
.	RealTime	Evaluator 1	Experience	Female	9	23233	33	PostCastration	0	0	1	0	0	0	0	0	0	1	0	2
.	RealTime	Evaluator 1	Experience	Female	9	23233	36	PostCastration	0	0	0	0	0	0	0	0	0	1	0	1
.	RealTime	Evaluator 1	Experience	Female	9	23233	33	3hPostCastration	0	0	0	0	0	0	0	0	0	0	0	0
.	RealTime	Evaluator 1	Experience	Female	9	23233	36	3hPostCastration	0	0	0	0	0	0	0	0	0	0	0	0
.	RealTime	Evaluator 3	Experience	Male	9	23233	33	PostCastration	0	0	0	0	0	0	0	0	0	0	0	0
.	RealTime	Evaluator 3	Experience	Male	9	23233	36	PostCastration	0	0	1	0	0	0	0	0	0	0	0	1
.	RealTime	Evaluator 3	Experience	Male	9	23233	33	1hbefore	3	0	0	0	0	0	0	0	0	1	0	4
.	RealTime	Evaluator 3	Experience	Male	9	23233	36	1hbefore	3	0	0	1	0	0	0	0	0	1	1	6
.	RealTime	Evaluator 3	Experience	Male	9	23233	33	3hPostCastration	0	0	0	0	0	0	0	0	0	0	0	0
.	RealTime	Evaluator 3	Experience	Male	9	23233	36	3hPostCastration	0	0	0	0	0	0	0	1	0	0	0	1
.	RealTime	Evaluator 2	NonExperience	Male	9	23233	33	1hbefore	0	0	0	0	0	0	0	0	0	0	0	0
.	RealTime	Evaluator 2	NonExperience	Male	9	23233	36	1hbefore	0	0	0	0	0	0	0	0	0	0	0	0
.	RealTime	Evaluator 2	NonExperience	Male	9	23233	33	PostCastration	0	0	0	0	0	0	1	0	0	1	0	2
.	RealTime	Evaluator 2	NonExperience	Male	9	23233	36	PostCastration	1	0	0	0	0	0	1	0	0	0	0	2
.	RealTime	Evaluator 2	NonExperience	Male	9	23233	33	3hPostCastration	0	0	0	0	0	0	0	0	0	0	0	0
.	RealTime	Evaluator 2	NonExperience	Male	9	23233	36	3hPostCastration	0	0	0	0	0	0	0	0	0	0	0	0
.	RealTime	Evaluator 4	NonExperience	Female	2	23705	7	1hbefore	0	0	0	0	0	0	0	0	0	0	0	0
.	RealTime	Evaluator 4	NonExperience	Female	2	23705	8	1hbefore	0	0	0	0	0	0	0	1	0	0	0	1
.	RealTime	Evaluator 3	Experience	Male	2	23705	7	1hbefore	0	0	0	0	0	0	0	0	0	0	0	0
.	RealTime	Evaluator 3	Experience	Male	2	23705	8	1hbefore	0	0	0	0	0	0	0	1	0	0	0	1
.	RealTime	Evaluator 2	NonExperience	Male	2	23705	7	1hbefore	0	0	0	0	0	0	0	0	0	0	0	0
.	RealTime	Evaluator 2	NonExperience	Male	2	23705	8	1hbefore	0	0	0	0	0	0	0	1	0	0	0	1
.	RealTime	Evaluator 1	Experience	Female	2	23705	7	1hbefore	0	0	0	0	0	0	0	0	0	0	0	0
.	RealTime	Evaluator 1	Experience	Female	2	23705	8	1hbefore	0	0	0	0	0	0	0	1	0	0	0	1
.	RealTime	Evaluator 4	NonExperience	Female	2	23705	7	PostCastration	0	0	0	0	0	0	0	0	0	0	0	0
.	RealTime	Evaluator 4	NonExperience	Female	2	23705	8	PostCastration	0	0	0	0	0	0	0	0	0	0	0	0
.	RealTime	Evaluator 3	Experience	Male	2	23705	7	PostCastration	0	0	0	0	0	0	0	1	0	0	0	1
.	RealTime	Evaluator 3	Experience	Male	2	23705	8	PostCastration	1	0	0	0	0	0	1	1	0	0	0	3
.	RealTime	Evaluator 2	NonExperience	Male	2	23705	7	PostCastration	0	0	3	0	0	0	0	0	0	0	0	3
.	RealTime	Evaluator 2	NonExperience	Male	2	23705	8	PostCastration	0	0	0	0	0	0	0	0	0	0	0	0
.	RealTime	Evaluator 1	Experience	Female	2	23705	7	PostCastration	0	0	3	0	0	0	0	0	0	0	0	3
.	RealTime	Evaluator 1	Experience	Female	2	23705	8	PostCastration	0	0	0	0	0	0	0	0	0	0	0	0
.	RealTime	Evaluator 4	NonExperience	Female	2	23705	7	3hPostCastration	0	0	0	0	0	0	0	0	0	0	0	0
.	RealTime	Evaluator 4	NonExperience	Female	2	23705	8	3hPostCastration	0	0	0	0	0	0	0	1	0	0	0	1
.	RealTime	Evaluator 3	Experience	Male	2	23705	7	3hPostCastration	0	0	0	0	1	0	0	0	0	0	0	1
.	RealTime	Evaluator 3	Experience	Male	2	23705	8	3hPostCastration	0	1	1	0	0	0	0	1	0	0	0	3
.	RealTime	Evaluator 2	NonExperience	Male	2	23705	7	3hPostCastration	0	0	0	0	0	0	0	0	0	0	0	0
.	RealTime	Evaluator 2	NonExperience	Male	2	23705	8	3hPostCastration	0	1	0	0	0	0	0	0	0	0	0	1
.	RealTime	Evaluator 1	Experience	Female	2	23705	7	3hPostCastration	0	0	0	0	0	0	0	0	0	0	0	0
.	RealTime	Evaluator 1	Experience	Female	2	23705	8	3hPostCastration	0	1	3	0	0	0	0	0	0	0	0	4
.	RealTime	Evaluator 4	NonExperience	Female	1	24176	2	1hbefore	0	0	0	0	0	0	0	0	0	0	0	0
.	RealTime	Evaluator 4	NonExperience	Female	1	24176	3	1hbefore	0	0	0	0	0	0	0	0	0	0	0	0
.	RealTime	Evaluator 3	Experience	Male	1	24176	2	1hbefore	0	0	0	0	0	0	0	0	0	0	0	0
.	RealTime	Evaluator 3	Experience	Male	1	24176	3	1hbefore	0	0	0	0	0	0	0	0	0	0	0	0
.	RealTime	Evaluator 2	NonExperience	Male	1	24176	2	1hbefore	0	0	0	0	0	0	0	0	0	0	0	0
.	RealTime	Evaluator 2	NonExperience	Male	1	24176	3	1hbefore	0	0	0	0	0	0	0	0	0	0	0	0
.	RealTime	Evaluator 1	Experience	Female	1	24176	2	1hbefore	0	0	0	0	0	0	0	0	0	0	0	0
.	RealTime	Evaluator 1	Experience	Female	1	24176	3	1hbefore	0	0	0	0	0	0	0	0	0	0	0	0
.	RealTime	Evaluator 4	NonExperience	Female	1	24176	2	PostCastration	0	0	0	0	0	0	0	0	0	0	0	0
.	RealTime	Evaluator 4	NonExperience	Female	1	24176	3	PostCastration	1	1	1	0	0	0	0	0	0	1	0	4
.	RealTime	Evaluator 3	Experience	Male	1	24176	2	PostCastration	0	0	0	0	0	0	0	0	0	0	0	0
.	RealTime	Evaluator 3	Experience	Male	1	24176	3	PostCastration	3	2	3	0	0	0	0	0	0	1	0	9
.	RealTime	Evaluator 2	NonExperience	Male	1	24176	2	PostCastration	0	0	0	0	0	0	0	0	0	0	0	0
.	RealTime	Evaluator 2	NonExperience	Male	1	24176	3	PostCastration	0	2	0	0	0	0	0	0	0	0	0	2
.	RealTime	Evaluator 1	Experience	Female	1	24176	2	PostCastration	0	0	0	0	0	0	0	0	0	0	0	0
.	RealTime	Evaluator 1	Experience	Female	1	24176	3	PostCastration	3	2	3	0	0	0	0	0	0	1	0	9
.	RealTime	Evaluator 4	NonExperience	Female	1	24176	2	3hPostCastration	0	0	0	0	0	0	0	0	0	0	0	0
.	RealTime	Evaluator 4	NonExperience	Female	1	24176	3	3hPostCastration	0	0	0	0	0	0	0	0	0	0	0	0
.	RealTime	Evaluator 3	Experience	Male	1	24176	2	3hPostCastration	0	0	0	0	0	0	0	1	0	0	0	1
.	RealTime	Evaluator 3	Experience	Male	1	24176	3	3hPostCastration	0	0	0	0	0	0	0	0	0	0	0	0
.	RealTime	Evaluator 2	NonExperience	Male	1	24176	2	3hPostCastration	0	0	0	0	0	0	0	0	0	0	0	0
.	RealTime	Evaluator 2	NonExperience	Male	1	24176	3	3hPostCastration	0	0	0	0	0	0	0	0	0	0	0	0
.	RealTime	Evaluator 1	Experience	Female	1	24176	2	3hPostCastration	0	0	0	0	0	0	0	0	0	0	0	0
.	RealTime	Evaluator 1	Experience	Female	1	24176	3	3hPostCastration	0	0	0	0	0	0	0	0	0	0	0	0
.	RealTime	Evaluator 4	NonExperience	Female	7	24943	27	1hbefore	0	0	0	0	0	0	0	0	0	0	0	0
.	RealTime	Evaluator 4	NonExperience	Female	7	24943	28	1hbefore	0	0	0	0	0	0	0	0	0	0	0	0
.	RealTime	Evaluator 4	NonExperience	Female	7	24943	27	PostCastration	0	0	0	0	0	0	0	0	0	0	0	0
.	RealTime	Evaluator 4	NonExperience	Female	7	24943	28	PostCastration	0	0	0	0	0	0	0	0	0	0	0	0
.	RealTime	Evaluator 4	NonExperience	Female	7	24943	27	3hPostCastration	0	1	0	0	0	0	0	0	0	1	0	2
.	RealTime	Evaluator 4	NonExperience	Female	7	24943	28	3hPostCastration	0	0	0	0	1	0	0	0	0	1	0	2
.	RealTime	Evaluator 1	Experience	Female	7	24943	27	1hbefore	0	0	0	0	0	0	0	0	0	0	0	0
.	RealTime	Evaluator 1	Experience	Female	7	24943	28	1hbefore	0	0	0	0	0	0	0	0	0	0	0	0
.	RealTime	Evaluator 1	Experience	Female	7	24943	27	PostCastration	0	3	3	0	0	0	0	0	0	0	0	6
.	RealTime	Evaluator 1	Experience	Female	7	24943	28	PostCastration	0	3	3	0	0	0	0	0	0	1	0	7
.	RealTime	Evaluator 1	Experience	Female	7	24943	27	3hPostCastration	0	1	0	0	0	0	0	0	0	0	0	1
.	RealTime	Evaluator 1	Experience	Female	7	24943	28	3hPostCastration	0	0	0	1	0	0	0	0	0	0	0	1
.	RealTime	Evaluator 3	Experience	Male	7	24943	27	PostCastration	0	0	0	0	0	0	0	0	0	0	0	0
.	RealTime	Evaluator 3	Experience	Male	7	24943	28	PostCastration	0	0	0	0	0	0	0	0	0	0	0	0
.	RealTime	Evaluator 3	Experience	Male	7	24943	27	1hbefore	3	1	3	0	0	1	0	0	0	1	0	9
.	RealTime	Evaluator 3	Experience	Male	7	24943	28	1hbefore	0	0	0	0	0	0	0	0	0	0	0	0
.	RealTime	Evaluator 3	Experience	Male	7	24943	27	3hPostCastration	0	0	0	0	0	1	0	0	0	0	0	1
.	RealTime	Evaluator 3	Experience	Male	7	24943	28	3hPostCastration	0	0	0	0	0	0	0	1	0	0	0	1
.	RealTime	Evaluator 2	NonExperience	Male	7	24943	27	1hbefore	0	0	0	0	0	0	0	0	0	0	0	0
.	RealTime	Evaluator 2	NonExperience	Male	7	24943	28	1hbefore	0	0	0	0	0	0	0	0	0	0	0	0
.	RealTime	Evaluator 2	NonExperience	Male	7	24943	27	PostCastration	0	0	0	0	0	0	0	0	0	0	0	0
.	RealTime	Evaluator 2	NonExperience	Male	7	24943	28	PostCastration	0	0	0	0	0	0	0	0	0	0	0	0
.	RealTime	Evaluator 2	NonExperience	Male	7	24943	27	3hPostCastration	0	0	0	0	0	0	0	0	0	0	0	0
.	RealTime	Evaluator 2	NonExperience	Male	7	24943	28	3hPostCastration	0	0	0	0	0	0	0	0	0	0	0	0
.	RealTime	Evaluator 4	NonExperience	Female	14	25245	52	1hbefore	0	0	0	0	0	0	0	0	0	0	0	0
.	RealTime	Evaluator 4	NonExperience	Female	14	25245	52	PostCastration	1	2	3	0	0	0	1	0	0	1	0	8
.	RealTime	Evaluator 4	NonExperience	Female	14	25245	52	3hPostCastration	0	0	1	0	0	0	0	1	0	0	0	2
.	RealTime	Evaluator 1	Experience	Female	14	25245	52	1hbefore	0	0	0	0	0	0	0	0	0	0	0	0
.	RealTime	Evaluator 1	Experience	Female	14	25245	52	PostCastration	3	3	3	0	0	0	1	0	0	0	1	11
.	RealTime	Evaluator 1	Experience	Female	14	25245	52	3hPostCastration	0	1	1	0	0	0	0	0	0	0	0	2
.	RealTime	Evaluator 3	Experience	Male	14	25245	52	1hbefore	0	0	0	0	0	0	0	0	0	0	0	0
.	RealTime	Evaluator 3	Experience	Male	14	25245	52	PostCastration	3	3	3	0	0	0	1	1	0	1	0	12
.	RealTime	Evaluator 3	Experience	Male	14	25245	52	3hPostCastration	0	0	0	0	0	0	0	1	0	0	0	1
.	RealTime	Evaluator 2	NonExperience	Male	14	25245	52	1hbefore	0	0	0	0	0	0	0	0	0	0	0	0
.	RealTime	Evaluator 2	NonExperience	Male	14	25245	52	PostCastration	3	3	3	0	0	0	1	0	0	1	0	11
.	RealTime	Evaluator 2	NonExperience	Male	14	25245	52	3hPostCastration	0	1	1	0	0	0	0	0	0	0	0	2
.	RealTime	Evaluator 4	NonExperience	Female	11	30037	39	1hbefore	0	0	0	0	0	0	0	0	0	0	0	0
.	RealTime	Evaluator 4	NonExperience	Female	11	30037	39	PostCastration	3	2	1	0	0	0	1	0	0	0	1	8
.	RealTime	Evaluator 4	NonExperience	Female	11	30037	39	3hPostCastration	0	0	0	0	0	0	0	0	0	0	0	0
.	RealTime	Evaluator 1	Experience	Female	11	30037	39	1hbefore	0	0	0	0	0	0	0	0	0	0	0	0
.	RealTime	Evaluator 1	Experience	Female	11	30037	39	PostCastration	2	2	1	0	0	0	1	0	0	1	0	7
.	RealTime	Evaluator 1	Experience	Female	11	30037	39	3hPostCastration	0	0	0	0	0	0	0	0	0	0	0	0
.	RealTime	Evaluator 3	Experience	Male	11	30037	39	PostCastration	0	0	0	0	0	0	0	0	0	0	0	0
.	RealTime	Evaluator 3	Experience	Male	11	30037	39	1hbefore	1	1	1	0	0	0	0	0	0	1	0	4
.	RealTime	Evaluator 3	Experience	Male	11	30037	39	3hPostCastration	0	0	0	0	0	0	0	1	0	0	0	1
.	RealTime	Evaluator 2	NonExperience	Male	11	30037	39	1hbefore	0	0	0	0	0	0	0	0	0	0	0	0
.	RealTime	Evaluator 2	NonExperience	Male	11	30037	39	PostCastration	2	1	0	0	0	0	1	0	0	0	0	4
.	RealTime	Evaluator 2	NonExperience	Male	11	30037	39	3hPostCastration	0	0	0	0	0	0	0	0	0	0	0	0
.	RealTime	Evaluator 4	NonExperience	Female	11	30037	41	1hbefore	0	0	0	0	0	0	0	1	0	0	0	1
.	RealTime	Evaluator 4	NonExperience	Female	11	30037	41	PostCastration	0	0	0	0	0	0	0	1	0	0	0	1
.	RealTime	Evaluator 4	NonExperience	Female	11	30037	41	3hPostCastration	0	0	0	0	0	0	0	0	0	0	0	0
.	RealTime	Evaluator 1	Experience	Female	11	30037	41	1hbefore	0	0	1	0	0	0	0	0	0	0	0	1
.	RealTime	Evaluator 1	Experience	Female	11	30037	41	PostCastration	1	1	1	0	0	0	1	0	0	0	0	4
.	RealTime	Evaluator 1	Experience	Female	11	30037	41	3hPostCastration	0	0	0	0	0	0	0	0	0	0	0	0
.	RealTime	Evaluator 3	Experience	Male	11	30037	41	1hbefore	0	0	0	0	0	0	0	1	0	0	0	1
.	RealTime	Evaluator 3	Experience	Male	11	30037	41	PostCastration	1	0	0	0	0	0	1	1	0	0	0	3
.	RealTime	Evaluator 3	Experience	Male	11	30037	41	3hPostCastration	0	0	0	0	0	0	0	0	0	0	0	0
.	RealTime	Evaluator 2	NonExperience	Male	11	30037	41	1hbefore	0	0	0	0	0	0	0	0	0	0	0	0
.	RealTime	Evaluator 2	NonExperience	Male	11	30037	41	PostCastration	1	0	0	0	0	0	0	0	0	0	0	1
.	RealTime	Evaluator 2	NonExperience	Male	11	30037	41	3hPostCastration	0	0	0	0	0	0	0	0	0	0	0	0
Video112	VideoRecording	Evaluator 4	NonExperience	Female	13	5679	48	1hbefore	0	0	0	0	0	0	0	0	0	0	0	0
Video114	VideoRecording	Evaluator 4	NonExperience	Female	13	5679	50	1hbefore	0	0	0	0	0	0	0	1	0	0	0	1
Video134	VideoRecording	Evaluator 4	NonExperience	Female	13	5679	48	PostCastration	3	2	3	0	0	0	1	0	0	1	0	10
Video136	VideoRecording	Evaluator 4	NonExperience	Female	13	5679	50	PostCastration	1	2	1	0	0	0	1	0	0	1	0	6
Video156	VideoRecording	Evaluator 4	NonExperience	Female	13	5679	48	3hPostCastration	0	0	0	1	0	0	0	0	0	0	0	1
Video158	VideoRecording	Evaluator 4	NonExperience	Female	13	5679	50	3hPostCastration	0	0	0	0	0	0	0	0	0	0	0	0
Video112	VideoRecording	Evaluator 3	Experience	Male	13	5679	48	1hbefore	0	0	0	0	0	0	0	0	0	0	0	0
Video114	VideoRecording	Evaluator 3	Experience	Male	13	5679	50	1hbefore	0	0	0	0	0	0	0	1	0	0	0	1
Video134	VideoRecording	Evaluator 3	Experience	Male	13	5679	48	PostCastration	3	3	3	0	0	0	1	0	0	1	0	11
Video136	VideoRecording	Evaluator 3	Experience	Male	13	5679	50	PostCastration	3	3	1	0	0	0	1	0	0	1	0	9
Video156	VideoRecording	Evaluator 3	Experience	Male	13	5679	48	3hPostCastration	0	0	0	0	1	0	0	1	0	0	0	2
Video158	VideoRecording	Evaluator 3	Experience	Male	13	5679	50	3hPostCastration	0	0	0	0	0	0	0	0	0	0	0	0
Video112	VideoRecording	Evaluator 2	NonExperience	Male	13	5679	48	1hbefore	0	0	0	0	0	0	1	0	0	0	0	1
Video114	VideoRecording	Evaluator 2	NonExperience	Male	13	5679	50	1hbefore	0	0	0	0	0	0	0	0	0	0	0	0
Video134	VideoRecording	Evaluator 2	NonExperience	Male	13	5679	48	PostCastration	3	2	3	0	0	0	1	0	0	0	0	9
Video136	VideoRecording	Evaluator 2	NonExperience	Male	13	5679	50	PostCastration	0	0	0	0	0	0	1	0	0	1	0	2
Video156	VideoRecording	Evaluator 2	NonExperience	Male	13	5679	48	3hPostCastration	0	0	0	0	0	0	0	0	0	0	0	0
Video158	VideoRecording	Evaluator 2	NonExperience	Male	13	5679	50	3hPostCastration	0	0	0	0	0	0	0	0	0	0	0	0
Video112	VideoRecording	Evaluator 1	Experience	Female	13	5679	48	1hbefore	0	0	0	0	1	0	0	0	0	0	0	1
Video114	VideoRecording	Evaluator 1	Experience	Female	13	5679	50	1hbefore	0	0	0	0	0	0	0	0	0	0	0	0
Video134	VideoRecording	Evaluator 1	Experience	Female	13	5679	48	PostCastration	3	3	3	0	0	0	1	0	0	1	0	11
Video136	VideoRecording	Evaluator 1	Experience	Female	13	5679	50	PostCastration	3	2	3	0	0	0	1	0	0	1	0	10
Video156	VideoRecording	Evaluator 1	Experience	Female	13	5679	48	3hPostCastration	0	1	0	1	0	0	0	1	0	0	0	3
Video158	VideoRecording	Evaluator 1	Experience	Female	13	5679	50	3hPostCastration	0	0	0	0	0	0	0	0	0	0	0	0
Video116	VideoRecording	Evaluator 4	NonExperience	Female	12	6100	43	1hbefore	0	0	0	0	0	0	0	1	0	0	0	1
Video118	VideoRecording	Evaluator 4	NonExperience	Female	12	6100	46	1hbefore	0	0	0	0	0	0	0	1	0	0	0	1
Video138	VideoRecording	Evaluator 4	NonExperience	Female	12	6100	43	PostCastration	1	0	0	0	0	0	0	0	0	0	0	1
Video140	VideoRecording	Evaluator 4	NonExperience	Female	12	6100	46	PostCastration	0	1	0	0	0	0	0	1	0	0	0	2
Video160	VideoRecording	Evaluator 4	NonExperience	Female	12	6100	43	3hPostCastration	0	0	1	0	0	0	0	1	0	0	0	2
Video162	VideoRecording	Evaluator 4	NonExperience	Female	12	6100	46	3hPostCastration	0	0	0	0	0	0	0	1	0	0	0	1
Video116	VideoRecording	Evaluator 3	Experience	Male	12	6100	43	1hbefore	0	0	0	0	0	0	0	0	0	0	0	0
Video118	VideoRecording	Evaluator 3	Experience	Male	12	6100	46	1hbefore	0	0	0	0	0	0	0	1	0	0	0	1
Video138	VideoRecording	Evaluator 3	Experience	Male	12	6100	43	PostCastration	0	1	1	0	0	0	0	0	0	0	0	2
Video140	VideoRecording	Evaluator 3	Experience	Male	12	6100	46	PostCastration	0	1	1	0	0	1	0	1	0	0	0	4
Video160	VideoRecording	Evaluator 3	Experience	Male	12	6100	43	3hPostCastration	0	0	0	0	0	0	0	1	0	0	0	1
Video162	VideoRecording	Evaluator 3	Experience	Male	12	6100	46	3hPostCastration	0	1	0	0	0	0	0	1	0	0	0	2
Video116	VideoRecording	Evaluator 2	NonExperience	Male	12	6100	43	1hbefore	0	0	0	0	0	0	0	0	0	0	0	0
Video118	VideoRecording	Evaluator 2	NonExperience	Male	12	6100	46	1hbefore	0	0	0	0	0	0	0	0	0	0	0	0
Video138	VideoRecording	Evaluator 2	NonExperience	Male	12	6100	43	PostCastration	2	1	1	0	0	0	0	0	0	0	0	4
Video140	VideoRecording	Evaluator 2	NonExperience	Male	12	6100	46	PostCastration	0	2	0	0	0	0	0	0	0	0	0	2
Video160	VideoRecording	Evaluator 2	NonExperience	Male	12	6100	43	3hPostCastration	2	0	1	0	0	0	1	0	0	0	0	4
Video162	VideoRecording	Evaluator 2	NonExperience	Male	12	6100	46	3hPostCastration	0	0	0	0	0	0	0	0	0	0	0	0
Video116	VideoRecording	Evaluator 1	Experience	Female	12	6100	43	1hbefore	0	0	0	0	0	0	0	0	0	0	0	0
Video118	VideoRecording	Evaluator 1	Experience	Female	12	6100	46	1hbefore	0	1	0	0	0	0	0	0	0	0	0	1
Video138	VideoRecording	Evaluator 1	Experience	Female	12	6100	43	PostCastration	2	1	1	0	0	0	0	0	0	0	0	4
Video140	VideoRecording	Evaluator 1	Experience	Female	12	6100	46	PostCastration	0	2	1	0	0	0	0	0	0	0	0	3
Video160	VideoRecording	Evaluator 1	Experience	Female	12	6100	43	3hPostCastration	1	1	1	0	0	0	1	0	0	0	0	4
Video162	VideoRecording	Evaluator 1	Experience	Female	12	6100	46	3hPostCastration	0	2	0	0	0	0	1	0	0	1	0	4
Video121	VideoRecording	Evaluator 4	NonExperience	Female	16	6116	60	1hbefore	0	0	0	0	0	0	0	0	0	0	0	0
Video123	VideoRecording	Evaluator 4	NonExperience	Female	16	6116	62	1hbefore	0	0	0	0	0	0	0	0	0	0	0	0
Video143	VideoRecording	Evaluator 4	NonExperience	Female	16	6116	60	PostCastration	1	0	0	0	0	0	0	1	0	1	0	3
Video145	VideoRecording	Evaluator 4	NonExperience	Female	16	6116	62	PostCastration	0	0	0	0	0	0	0	0	0	0	0	0
Video165	VideoRecording	Evaluator 4	NonExperience	Female	16	6116	60	3hPostCastration	0	0	0	1	0	0	0	1	0	0	0	2
Video167	VideoRecording	Evaluator 4	NonExperience	Female	16	6116	62	3hPostCastration	0	0	0	0	0	0	0	1	0	0	0	1
Video121	VideoRecording	Evaluator 3	Experience	Male	16	6116	60	1hbefore	0	0	0	0	0	0	0	0	0	0	0	0
Video123	VideoRecording	Evaluator 3	Experience	Male	16	6116	62	1hbefore	0	0	0	0	0	0	0	0	0	0	0	0
Video143	VideoRecording	Evaluator 3	Experience	Male	16	6116	60	PostCastration	0	0	0	0	0	0	0	1	0	0	0	1
Video145	VideoRecording	Evaluator 3	Experience	Male	16	6116	62	PostCastration	1	0	0	0	0	0	1	0	0	0	0	2
Video165	VideoRecording	Evaluator 3	Experience	Male	16	6116	60	3hPostCastration	0	0	0	0	1	0	0	1	0	0	0	2
Video167	VideoRecording	Evaluator 3	Experience	Male	16	6116	62	3hPostCastration	0	0	0	0	0	0	0	1	0	0	0	1
Video121	VideoRecording	Evaluator 2	NonExperience	Male	16	6116	60	1hbefore	0	0	0	0	0	0	0	0	0	0	0	0
Video123	VideoRecording	Evaluator 2	NonExperience	Male	16	6116	62	1hbefore	0	0	0	0	0	0	0	0	0	0	0	0
Video143	VideoRecording	Evaluator 2	NonExperience	Male	16	6116	60	PostCastration	0	0	0	0	0	0	0	0	0	0	0	0
Video145	VideoRecording	Evaluator 2	NonExperience	Male	16	6116	62	PostCastration	0	2	1	0	0	0	0	1	0	0	0	4
Video165	VideoRecording	Evaluator 2	NonExperience	Male	16	6116	60	3hPostCastration	0	0	0	0	0	0	0	1	0	0	0	1
Video167	VideoRecording	Evaluator 2	NonExperience	Male	16	6116	62	3hPostCastration	0	0	0	0	0	0	0	0	0	0	0	0
Video121	VideoRecording	Evaluator 1	Experience	Female	16	6116	60	1hbefore	0	0	0	0	0	0	0	0	0	0	0	0
Video123	VideoRecording	Evaluator 1	Experience	Female	16	6116	62	1hbefore	0	0	0	0	0	0	0	0	0	0	0	0
Video143	VideoRecording	Evaluator 1	Experience	Female	16	6116	60	PostCastration	0	2	0	0	0	0	1	0	0	1	0	4
Video145	VideoRecording	Evaluator 1	Experience	Female	16	6116	62	PostCastration	0	0	0	0	0	0	1	0	0	0	0	1
Video165	VideoRecording	Evaluator 1	Experience	Female	16	6116	60	3hPostCastration	0	0	0	1	0	0	0	1	0	0	0	2
Video167	VideoRecording	Evaluator 1	Experience	Female	16	6116	62	3hPostCastration	1	1	0	0	0	0	0	0	0	0	0	2
Video46	VideoRecording	Evaluator 4	NonExperience	Female	6	19660	21	1hbefore	0	0	0	1	0	0	0	0	0	0	0	1
Video48	VideoRecording	Evaluator 4	NonExperience	Female	6	19660	23	1hbefore	0	0	0	0	0	0	0	1	0	0	0	1
Video68	VideoRecording	Evaluator 4	NonExperience	Female	6	19660	21	PostCastration	0	0	0	0	0	0	0	0	0	0	0	0
Video70	VideoRecording	Evaluator 4	NonExperience	Female	6	19660	23	PostCastration	0	0	0	0	0	0	0	0	0	0	0	0
Video90	VideoRecording	Evaluator 4	NonExperience	Female	6	19660	21	3hPostCastration	0	0	0	0	0	0	0	1	0	0	0	1
Video92	VideoRecording	Evaluator 4	NonExperience	Female	6	19660	23	3hPostCastration	0	0	0	0	0	0	0	0	0	0	0	0
Video46	VideoRecording	Evaluator 3	Experience	Male	6	19660	21	1hbefore	0	0	0	0	0	0	0	1	0	0	0	1
Video48	VideoRecording	Evaluator 3	Experience	Male	6	19660	23	1hbefore	0	0	0	0	0	0	0	1	0	0	0	1
Video68	VideoRecording	Evaluator 3	Experience	Male	6	19660	21	PostCastration	0	0	0	0	0	0	0	0	0	0	0	0
Video70	VideoRecording	Evaluator 3	Experience	Male	6	19660	23	PostCastration	1	0	0	0	0	0	1	0	0	0	0	2
Video90	VideoRecording	Evaluator 3	Experience	Male	6	19660	21	3hPostCastration	0	0	0	0	0	0	0	1	0	0	0	1
Video92	VideoRecording	Evaluator 3	Experience	Male	6	19660	23	3hPostCastration	0	0	0	0	0	0	0	0	0	0	0	0
Video46	VideoRecording	Evaluator 2	NonExperience	Male	6	19660	21	1hbefore	0	0	0	0	0	0	0	0	0	0	0	0
Video48	VideoRecording	Evaluator 2	NonExperience	Male	6	19660	23	1hbefore	0	0	0	0	0	0	0	0	0	0	0	0
Video68	VideoRecording	Evaluator 2	NonExperience	Male	6	19660	21	PostCastration	0	0	0	0	0	0	0	0	0	0	0	0
Video70	VideoRecording	Evaluator 2	NonExperience	Male	6	19660	23	PostCastration	0	0	0	0	0	0	0	0	0	0	0	0
Video90	VideoRecording	Evaluator 2	NonExperience	Male	6	19660	21	3hPostCastration	0	0	0	0	0	0	0	0	0	0	0	0
Video92	VideoRecording	Evaluator 2	NonExperience	Male	6	19660	23	3hPostCastration	0	0	0	0	0	0	0	0	0	0	0	0
Video46	VideoRecording	Evaluator 1	Experience	Female	6	19660	21	1hbefore	0	0	0	0	0	0	0	0	0	0	0	0
Video48	VideoRecording	Evaluator 1	Experience	Female	6	19660	23	1hbefore	0	0	0	0	0	0	0	0	0	0	0	0
Video68	VideoRecording	Evaluator 1	Experience	Female	6	19660	21	PostCastration	0	0	0	0	0	0	0	0	0	0	0	0
Video70	VideoRecording	Evaluator 1	Experience	Female	6	19660	23	PostCastration	0	0	0	0	0	0	1	0	0	0	0	1
Video90	VideoRecording	Evaluator 1	Experience	Female	6	19660	21	3hPostCastration	0	0	0	0	0	0	0	0	0	0	0	0
Video92	VideoRecording	Evaluator 1	Experience	Female	6	19660	23	3hPostCastration	0	0	0	0	0	0	0	0	0	0	0	0
Video124	VideoRecording	Evaluator 4	NonExperience	Female	15	20261	54	1hbefore	0	0	0	0	0	0	0	1	0	0	0	1
Video126	VideoRecording	Evaluator 4	NonExperience	Female	15	20261	56	1hbefore	0	0	0	0	0	0	0	1	0	0	0	1
Video128	VideoRecording	Evaluator 4	NonExperience	Female	15	20261	58	1hbefore	0	0	0	0	0	0	0	1	0	0	0	1
Video146	VideoRecording	Evaluator 4	NonExperience	Female	15	20261	54	PostCastration	0	0	0	0	0	0	0	0	0	1	0	1
Video148	VideoRecording	Evaluator 4	NonExperience	Female	15	20261	56	PostCastration	3	2	0	0	0	0	1	1	0	0	0	7
Video150	VideoRecording	Evaluator 4	NonExperience	Female	15	20261	58	PostCastration	0	0	0	0	0	0	0	0	0	0	0	0
Video168	VideoRecording	Evaluator 4	NonExperience	Female	15	20261	54	3hPostCastration	0	0	1	0	0	0	0	1	0	0	0	2
Video170	VideoRecording	Evaluator 4	NonExperience	Female	15	20261	56	3hPostCastration	0	0	0	0	0	0	0	0	0	0	0	0
Video172	VideoRecording	Evaluator 4	NonExperience	Female	15	20261	58	3hPostCastration	0	0	0	0	0	0	0	1	0	0	0	1
Video124	VideoRecording	Evaluator 3	Experience	Male	15	20261	54	1hbefore	0	0	0	0	0	0	0	1	0	0	0	1
Video126	VideoRecording	Evaluator 3	Experience	Male	15	20261	56	1hbefore	0	0	0	0	0	0	0	1	0	0	0	1
Video128	VideoRecording	Evaluator 3	Experience	Male	15	20261	58	1hbefore	0	0	0	0	0	0	0	1	0	0	0	1
Video146	VideoRecording	Evaluator 3	Experience	Male	15	20261	54	PostCastration	3	3	1	0	1	1	0	1	0	1	0	11
Video148	VideoRecording	Evaluator 3	Experience	Male	15	20261	56	PostCastration	3	2	2	0	0	0	1	1	0	1	0	10
Video150	VideoRecording	Evaluator 3	Experience	Male	15	20261	58	PostCastration	0	0	0	0	0	0	0	1	0	0	0	1
Video168	VideoRecording	Evaluator 3	Experience	Male	15	20261	54	3hPostCastration	0	0	1	0	0	0	0	1	0	0	0	2
Video170	VideoRecording	Evaluator 3	Experience	Male	15	20261	56	3hPostCastration	0	0	0	0	0	0	0	0	0	0	0	0
Video172	VideoRecording	Evaluator 3	Experience	Male	15	20261	58	3hPostCastration	0	0	0	0	0	0	0	1	0	0	0	1
Video124	VideoRecording	Evaluator 2	NonExperience	Male	15	20261	54	1hbefore	0	0	0	0	0	0	0	0	0	0	0	0
Video126	VideoRecording	Evaluator 2	NonExperience	Male	15	20261	56	1hbefore	0	0	0	0	0	0	0	0	0	0	0	0
Video128	VideoRecording	Evaluator 2	NonExperience	Male	15	20261	58	1hbefore	0	0	0	0	0	0	0	0	0	0	0	0
Video146	VideoRecording	Evaluator 2	NonExperience	Male	15	20261	54	PostCastration	0	2	0	0	0	0	0	0	0	0	0	2
Video148	VideoRecording	Evaluator 2	NonExperience	Male	15	20261	56	PostCastration	1	2	1	0	0	0	1	0	0	0	0	5
Video150	VideoRecording	Evaluator 2	NonExperience	Male	15	20261	58	PostCastration	0	0	0	0	0	0	0	0	0	0	0	0
Video168	VideoRecording	Evaluator 2	NonExperience	Male	15	20261	54	3hPostCastration	0	2	1	0	0	0	0	0	0	0	0	3
Video170	VideoRecording	Evaluator 2	NonExperience	Male	15	20261	56	3hPostCastration	0	0	0	0	0	0	0	0	0	0	0	0
Video172	VideoRecording	Evaluator 2	NonExperience	Male	15	20261	58	3hPostCastration	0	0	0	0	0	0	0	0	0	0	0	0
Video124	VideoRecording	Evaluator 1	Experience	Female	15	20261	54	1hbefore	0	0	2	0	0	0	0	0	0	0	0	2
Video126	VideoRecording	Evaluator 1	Experience	Female	15	20261	56	1hbefore	0	0	0	0	0	0	0	0	0	0	0	0
Video128	VideoRecording	Evaluator 1	Experience	Female	15	20261	58	1hbefore	0	3	0	0	0	0	0	0	0	0	0	3
Video146	VideoRecording	Evaluator 1	Experience	Female	15	20261	54	PostCastration	0	0	0	0	0	0	0	0	0	0	0	0
Video148	VideoRecording	Evaluator 1	Experience	Female	15	20261	56	PostCastration	3	3	1	0	0	0	1	0	0	1	0	9
Video150	VideoRecording	Evaluator 1	Experience	Female	15	20261	58	PostCastration	0	0	0	0	0	0	0	0	0	0	0	0
Video168	VideoRecording	Evaluator 1	Experience	Female	15	20261	54	3hPostCastration	0	1	1	0	0	0	0	0	0	0	0	2
Video170	VideoRecording	Evaluator 1	Experience	Female	15	20261	56	3hPostCastration	0	0	0	0	0	0	0	0	0	0	0	0
Video172	VideoRecording	Evaluator 1	Experience	Female	15	20261	58	3hPostCastration	0	0	0	0	0	0	1	0	0	0	0	1
Video52	VideoRecording	Evaluator 4	NonExperience	Female	5	20984	19	1hbefore	0	0	0	0	0	0	0	1	0	0	0	1
Video53	VideoRecording	Evaluator 4	NonExperience	Female	5	20984	20	1hbefore	0	0	0	0	0	0	0	0	0	0	0	0
Video74	VideoRecording	Evaluator 4	NonExperience	Female	5	20984	19	PostCastration	3	0	0	0	0	0	1	0	0	1	0	5
Video75	VideoRecording	Evaluator 4	NonExperience	Female	5	20984	20	PostCastration	0	0	0	0	0	0	0	0	0	0	0	0
Video96	VideoRecording	Evaluator 4	NonExperience	Female	5	20984	19	3hPostCastration	0	0	0	0	0	0	0	1	0	0	0	1
Video97	VideoRecording	Evaluator 4	NonExperience	Female	5	20984	20	3hPostCastration	0	0	0	0	0	0	0	0	0	0	0	0
Video52	VideoRecording	Evaluator 3	Experience	Male	5	20984	19	1hbefore	0	0	0	0	0	0	0	1	0	0	0	1
Video53	VideoRecording	Evaluator 3	Experience	Male	5	20984	20	1hbefore	0	0	0	0	0	0	0	0	0	0	0	0
Video74	VideoRecording	Evaluator 3	Experience	Male	5	20984	19	PostCastration	1	0	0	0	0	1	1	0	0	0	0	3
Video75	VideoRecording	Evaluator 3	Experience	Male	5	20984	20	PostCastration	0	0	0	0	0	0	0	0	0	0	0	0
Video96	VideoRecording	Evaluator 3	Experience	Male	5	20984	19	3hPostCastration	0	0	0	0	0	0	0	0	0	0	0	0
Video97	VideoRecording	Evaluator 3	Experience	Male	5	20984	20	3hPostCastration	0	0	0	0	0	0	0	1	0	0	0	1
Video52	VideoRecording	Evaluator 2	NonExperience	Male	5	20984	19	1hbefore	0	0	0	0	0	0	0	0	0	0	0	0
Video53	VideoRecording	Evaluator 2	NonExperience	Male	5	20984	20	1hbefore	0	0	0	0	0	0	0	0	0	0	0	0
Video74	VideoRecording	Evaluator 2	NonExperience	Male	5	20984	19	PostCastration	0	0	0	0	0	0	1	0	0	0	0	1
Video75	VideoRecording	Evaluator 2	NonExperience	Male	5	20984	20	PostCastration	0	0	0	0	0	0	0	0	0	0	0	0
Video96	VideoRecording	Evaluator 2	NonExperience	Male	5	20984	19	3hPostCastration	0	0	0	0	0	0	0	0	0	0	0	0
Video97	VideoRecording	Evaluator 2	NonExperience	Male	5	20984	20	3hPostCastration	0	0	0	0	0	0	0	0	0	0	0	0
Video52	VideoRecording	Evaluator 1	Experience	Female	5	20984	19	1hbefore	0	0	0	0	0	0	0	0	0	0	0	0
Video53	VideoRecording	Evaluator 1	Experience	Female	5	20984	20	1hbefore	0	0	0	0	0	0	0	0	0	0	0	0
Video74	VideoRecording	Evaluator 1	Experience	Female	5	20984	19	PostCastration	0	0	0	0	0	0	1	0	0	0	0	1
Video75	VideoRecording	Evaluator 1	Experience	Female	5	20984	20	PostCastration	0	0	0	0	0	0	0	0	0	0	0	0
Video96	VideoRecording	Evaluator 1	Experience	Female	5	20984	19	3hPostCastration	0	0	0	0	0	0	0	0	0	0	0	0
Video97	VideoRecording	Evaluator 1	Experience	Female	5	20984	20	3hPostCastration	0	0	0	0	0	0	0	0	0	0	0	0
Video18	VideoRecording	Evaluator 4	NonExperience	Female	4	21464	16	PostCastration	0	0	0	0	0	0	0	1	0	0	0	1
Video3	VideoRecording	Evaluator 4	NonExperience	Female	4	21464	16	1hbefore	0	0	0	0	0	0	0	1	0	0	0	1
Video33	VideoRecording	Evaluator 4	NonExperience	Female	4	21464	16	3hPostCastration	0	0	1	0	0	0	0	1	0	0	0	2
Video18	VideoRecording	Evaluator 3	Experience	Male	4	21464	16	PostCastration	3	3	3	0	0	0	0	0	0	1	0	10
Video3	VideoRecording	Evaluator 3	Experience	Male	4	21464	16	1hbefore	0	0	0	0	0	0	0	1	0	0	0	1
Video33	VideoRecording	Evaluator 3	Experience	Male	4	21464	16	3hPostCastration	0	0	0	0	0	0	0	1	0	0	0	1
Video18	VideoRecording	Evaluator 2	NonExperience	Male	4	21464	16	PostCastration	3	2	3	1	0	0	0	0	0	0	0	9
Video3	VideoRecording	Evaluator 2	NonExperience	Male	4	21464	16	1hbefore	0	0	0	0	0	0	0	1	0	0	0	1
Video33	VideoRecording	Evaluator 2	NonExperience	Male	4	21464	16	3hPostCastration	0	0	0	0	0	0	1	0	0	0	0	1
Video18	VideoRecording	Evaluator 1	Experience	Female	4	21464	16	PostCastration	3	3	3	0	0	0	0	0	0	1	0	10
Video3	VideoRecording	Evaluator 1	Experience	Female	4	21464	16	1hbefore	0	0	0	0	0	0	0	1	0	0	0	1
Video33	VideoRecording	Evaluator 1	Experience	Female	4	21464	16	3hPostCastration	0	2	2	0	0	0	0	0	0	0	0	4
Video19	VideoRecording	Evaluator 4	NonExperience	Female	3	21608	9	PostCastration	0	0	0	0	0	0	0	0	0	0	0	0
Video22	VideoRecording	Evaluator 4	NonExperience	Female	3	21608	12	PostCastration	0	0	0	0	0	0	0	0	0	0	0	0
Video34	VideoRecording	Evaluator 4	NonExperience	Female	3	21608	9	3hPostCastration	0	0	0	0	0	0	0	1	0	0	0	1
Video37	VideoRecording	Evaluator 4	NonExperience	Female	3	21608	12	3hPostCastration	0	0	0	0	0	0	0	0	0	0	0	0
Video4	VideoRecording	Evaluator 4	NonExperience	Female	3	21608	9	1hbefore	0	0	1	0	0	0	0	0	0	0	0	1
Video7	VideoRecording	Evaluator 4	NonExperience	Female	3	21608	12	1hbefore	0	0	0	0	0	0	0	0	0	0	0	0
Video19	VideoRecording	Evaluator 3	Experience	Male	3	21608	9	PostCastration	0	0	0	0	0	0	0	0	0	0	0	0
Video22	VideoRecording	Evaluator 3	Experience	Male	3	21608	12	PostCastration	3	1	1	0	0	0	1	0	0	1	1	8
Video34	VideoRecording	Evaluator 3	Experience	Male	3	21608	9	3hPostCastration	0	0	0	0	0	0	0	1	0	0	0	1
Video37	VideoRecording	Evaluator 3	Experience	Male	3	21608	12	3hPostCastration	0	0	0	0	0	0	0	0	0	0	0	0
Video4	VideoRecording	Evaluator 3	Experience	Male	3	21608	9	1hbefore	0	0	0	0	0	0	0	1	0	0	0	1
Video7	VideoRecording	Evaluator 3	Experience	Male	3	21608	12	1hbefore	0	0	0	0	0	0	0	0	0	0	0	0
Video19	VideoRecording	Evaluator 2	NonExperience	Male	3	21608	9	PostCastration	0	0	0	0	0	0	0	0	0	0	0	0
Video22	VideoRecording	Evaluator 2	NonExperience	Male	3	21608	12	PostCastration	1	0	1	0	0	0	0	0	0	0	0	2
Video34	VideoRecording	Evaluator 2	NonExperience	Male	3	21608	9	3hPostCastration	0	0	0	0	0	0	0	0	0	0	0	0
Video37	VideoRecording	Evaluator 2	NonExperience	Male	3	21608	12	3hPostCastration	0	0	0	0	0	0	0	0	0	0	0	0
Video4	VideoRecording	Evaluator 2	NonExperience	Male	3	21608	9	1hbefore	0	0	0	0	0	0	0	0	0	0	0	0
Video7	VideoRecording	Evaluator 2	NonExperience	Male	3	21608	12	1hbefore	0	0	0	0	0	0	0	0	0	0	0	0
Video19	VideoRecording	Evaluator 1	Experience	Female	3	21608	9	PostCastration	0	0	0	0	0	0	0	0	0	0	0	0
Video22	VideoRecording	Evaluator 1	Experience	Female	3	21608	12	PostCastration	3	1	1	0	0	0	1	0	0	1	0	7
Video34	VideoRecording	Evaluator 1	Experience	Female	3	21608	9	3hPostCastration	0	0	0	1	0	0	0	1	0	0	0	2
Video37	VideoRecording	Evaluator 1	Experience	Female	3	21608	12	3hPostCastration	0	0	0	0	0	0	0	0	0	0	0	0
Video4	VideoRecording	Evaluator 1	Experience	Female	3	21608	9	1hbefore	0	0	0	0	0	0	0	0	0	0	0	0
Video7	VideoRecording	Evaluator 1	Experience	Female	3	21608	12	1hbefore	0	0	0	0	0	0	0	0	0	0	0	0
Video54	VideoRecording	Evaluator 4	NonExperience	Female	8	21836	29	1hbefore	0	0	0	0	0	0	0	0	0	0	0	0
Video55	VideoRecording	Evaluator 4	NonExperience	Female	8	21836	30	1hbefore	0	0	0	0	0	0	0	0	0	0	0	0
Video76	VideoRecording	Evaluator 4	NonExperience	Female	8	21836	29	PostCastration	0	2	0	0	0	0	0	1	0	0	0	3
Video77	VideoRecording	Evaluator 4	NonExperience	Female	8	21836	30	PostCastration	1	3	1	0	0	0	0	0	0	1	0	6
Video98	VideoRecording	Evaluator 4	NonExperience	Female	8	21836	29	3hPostCastration	1	0	0	0	1	0	0	1	0	0	0	3
Video99	VideoRecording	Evaluator 4	NonExperience	Female	8	21836	30	3hPostCastration	0	0	0	0	0	0	0	1	0	0	0	1
Video54	VideoRecording	Evaluator 3	Experience	Male	8	21836	29	1hbefore	0	0	0	0	0	0	0	1	0	0	0	1
Video55	VideoRecording	Evaluator 3	Experience	Male	8	21836	30	1hbefore	0	0	0	0	0	0	0	0	0	0	0	0
Video76	VideoRecording	Evaluator 3	Experience	Male	8	21836	29	PostCastration	3	1	2	0	1	1	0	1	0	0	0	9
Video77	VideoRecording	Evaluator 3	Experience	Male	8	21836	30	PostCastration	3	2	3	0	0	0	1	0	0	1	0	10
Video98	VideoRecording	Evaluator 3	Experience	Male	8	21836	29	3hPostCastration	0	0	0	0	0	1	1	0	0	0	0	2
Video99	VideoRecording	Evaluator 3	Experience	Male	8	21836	30	3hPostCastration	0	0	0	0	0	0	0	1	0	0	0	1
Video54	VideoRecording	Evaluator 2	NonExperience	Male	8	21836	29	1hbefore	0	0	0	0	0	0	0	0	0	0	0	0
Video55	VideoRecording	Evaluator 2	NonExperience	Male	8	21836	30	1hbefore	0	0	0	0	0	0	0	0	0	0	0	0
Video76	VideoRecording	Evaluator 2	NonExperience	Male	8	21836	29	PostCastration	2	2	1	0	0	0	0	1	0	0	0	6
Video77	VideoRecording	Evaluator 2	NonExperience	Male	8	21836	30	PostCastration	2	0	0	0	0	0	0	0	0	0	0	2
Video98	VideoRecording	Evaluator 2	NonExperience	Male	8	21836	29	3hPostCastration	0	0	0	0	0	0	0	0	0	0	0	0
Video99	VideoRecording	Evaluator 2	NonExperience	Male	8	21836	30	3hPostCastration	0	0	0	0	0	0	0	0	0	0	0	0
Video54	VideoRecording	Evaluator 1	Experience	Female	8	21836	29	1hbefore	0	0	0	0	0	0	0	0	0	0	0	0
Video55	VideoRecording	Evaluator 1	Experience	Female	8	21836	30	1hbefore	0	0	0	0	0	0	0	0	0	0	0	0
Video76	VideoRecording	Evaluator 1	Experience	Female	8	21836	29	PostCastration	2	1	0	0	0	0	0	0	0	0	0	3
Video77	VideoRecording	Evaluator 1	Experience	Female	8	21836	30	PostCastration	0	2	3	0	0	0	0	0	0	0	0	5
Video98	VideoRecording	Evaluator 1	Experience	Female	8	21836	29	3hPostCastration	1	0	0	1	0	0	1	0	0	0	0	3
Video99	VideoRecording	Evaluator 1	Experience	Female	8	21836	30	3hPostCastration	1	0	0	0	0	0	0	0	0	0	0	1
Video102	VideoRecording	Evaluator 4	NonExperience	Female	9	23233	33	3hPostCastration	0	0	0	0	0	0	0	0	0	0	0	0
Video104	VideoRecording	Evaluator 4	NonExperience	Female	9	23233	36	3hPostCastration	0	0	0	1	0	0	0	1	0	0	0	2
Video58	VideoRecording	Evaluator 4	NonExperience	Female	9	23233	33	1hbefore	0	0	0	0	0	0	0	0	0	0	0	0
Video60	VideoRecording	Evaluator 4	NonExperience	Female	9	23233	36	1hbefore	0	0	0	0	0	0	0	0	0	0	0	0
Video80	VideoRecording	Evaluator 4	NonExperience	Female	9	23233	33	PostCastration	0	0	0	0	0	0	0	0	0	1	0	1
Video82	VideoRecording	Evaluator 4	NonExperience	Female	9	23233	36	PostCastration	1	0	0	0	0	0	0	0	0	1	0	2
Video102	VideoRecording	Evaluator 3	Experience	Male	9	23233	33	3hPostCastration	0	0	0	0	0	0	0	0	0	0	0	0
Video104	VideoRecording	Evaluator 3	Experience	Male	9	23233	36	3hPostCastration	0	0	0	0	1	0	0	0	0	0	0	1
Video58	VideoRecording	Evaluator 3	Experience	Male	9	23233	33	1hbefore	0	0	0	0	0	0	0	0	0	0	0	0
Video60	VideoRecording	Evaluator 3	Experience	Male	9	23233	36	1hbefore	0	0	0	0	0	0	0	0	0	0	0	0
Video80	VideoRecording	Evaluator 3	Experience	Male	9	23233	33	PostCastration	3	2	3	0	0	0	0	0	0	1	0	9
Video82	VideoRecording	Evaluator 3	Experience	Male	9	23233	36	PostCastration	3	1	1	0	0	0	1	0	0	1	0	7
Video102	VideoRecording	Evaluator 2	NonExperience	Male	9	23233	33	3hPostCastration	0	0	0	0	0	0	0	0	0	0	0	0
Video104	VideoRecording	Evaluator 2	NonExperience	Male	9	23233	36	3hPostCastration	0	0	0	0	0	0	0	0	0	0	0	0
Video58	VideoRecording	Evaluator 2	NonExperience	Male	9	23233	33	1hbefore	0	0	0	0	0	0	0	0	0	0	0	0
Video60	VideoRecording	Evaluator 2	NonExperience	Male	9	23233	36	1hbefore	0	0	0	0	0	0	0	0	0	0	0	0
Video80	VideoRecording	Evaluator 2	NonExperience	Male	9	23233	33	PostCastration	0	0	0	0	0	0	0	0	0	0	0	0
Video82	VideoRecording	Evaluator 2	NonExperience	Male	9	23233	36	PostCastration	1	1	0	0	0	0	1	0	0	1	0	4
Video102	VideoRecording	Evaluator 1	Experience	Female	9	23233	33	3hPostCastration	0	0	0	0	0	0	0	0	0	0	0	0
Video104	VideoRecording	Evaluator 1	Experience	Female	9	23233	36	3hPostCastration	0	0	0	1	0	0	0	0	0	0	0	1
Video58	VideoRecording	Evaluator 1	Experience	Female	9	23233	33	1hbefore	0	1	0	0	0	0	0	0	0	0	0	1
Video60	VideoRecording	Evaluator 1	Experience	Female	9	23233	36	1hbefore	1	0	1	0	0	0	0	0	0	0	0	2
Video80	VideoRecording	Evaluator 1	Experience	Female	9	23233	33	PostCastration	0	0	0	0	0	0	0	0	0	1	0	1
Video82	VideoRecording	Evaluator 1	Experience	Female	9	23233	36	PostCastration	0	0	0	0	0	0	1	0	0	1	0	2
Video10	VideoRecording	Evaluator 4	NonExperience	Female	2	23705	7	1hbefore	0	0	0	0	0	0	0	0	0	0	0	0
Video11	VideoRecording	Evaluator 4	NonExperience	Female	2	23705	8	1hbefore	0	0	0	0	0	0	0	1	0	0	0	1
Video25	VideoRecording	Evaluator 4	NonExperience	Female	2	23705	7	PostCastration	0	0	0	0	0	0	0	0	0	0	0	0
Video26	VideoRecording	Evaluator 4	NonExperience	Female	2	23705	8	PostCastration	0	0	0	0	0	0	0	0	0	0	0	0
Video40	VideoRecording	Evaluator 4	NonExperience	Female	2	23705	7	3hPostCastration	0	0	0	0	0	0	0	1	0	0	0	1
Video41	VideoRecording	Evaluator 4	NonExperience	Female	2	23705	8	3hPostCastration	0	0	0	0	0	0	0	1	0	0	0	1
Video10	VideoRecording	Evaluator 3	Experience	Male	2	23705	7	1hbefore	0	0	0	0	0	0	0	0	0	0	0	0
Video11	VideoRecording	Evaluator 3	Experience	Male	2	23705	8	1hbefore	0	0	0	0	0	0	0	1	0	0	0	1
Video25	VideoRecording	Evaluator 3	Experience	Male	2	23705	7	PostCastration	0	0	0	0	0	0	0	0	0	0	0	0
Video26	VideoRecording	Evaluator 3	Experience	Male	2	23705	8	PostCastration	0	0	0	0	0	0	0	1	0	0	0	1
Video40	VideoRecording	Evaluator 3	Experience	Male	2	23705	7	3hPostCastration	0	0	0	0	0	0	0	1	0	0	0	1
Video41	VideoRecording	Evaluator 3	Experience	Male	2	23705	8	3hPostCastration	0	0	0	0	0	0	0	1	0	0	0	1
Video10	VideoRecording	Evaluator 2	NonExperience	Male	2	23705	7	1hbefore	0	0	0	0	0	0	0	0	0	0	0	0
Video11	VideoRecording	Evaluator 2	NonExperience	Male	2	23705	8	1hbefore	0	0	0	0	0	0	0	1	0	0	0	1
Video25	VideoRecording	Evaluator 2	NonExperience	Male	2	23705	7	PostCastration	0	0	0	0	0	0	0	0	0	0	0	0
Video26	VideoRecording	Evaluator 2	NonExperience	Male	2	23705	8	PostCastration	0	0	0	0	0	0	0	0	0	0	0	0
Video40	VideoRecording	Evaluator 2	NonExperience	Male	2	23705	7	3hPostCastration	0	0	0	0	0	0	1	0	0	0	0	1
Video41	VideoRecording	Evaluator 2	NonExperience	Male	2	23705	8	3hPostCastration	0	0	0	0	0	0	0	0	0	0	0	0
Video10	VideoRecording	Evaluator 1	Experience	Female	2	23705	7	1hbefore	0	0	0	0	0	0	0	0	0	0	0	0
Video11	VideoRecording	Evaluator 1	Experience	Female	2	23705	8	1hbefore	0	0	0	0	0	0	0	1	0	0	0	1
Video25	VideoRecording	Evaluator 1	Experience	Female	2	23705	7	PostCastration	0	0	0	0	0	0	0	0	0	0	0	0
Video26	VideoRecording	Evaluator 1	Experience	Female	2	23705	8	PostCastration	0	0	0	0	0	0	0	0	0	0	0	0
Video40	VideoRecording	Evaluator 1	Experience	Female	2	23705	7	3hPostCastration	0	0	0	0	0	0	0	0	0	0	0	0
Video41	VideoRecording	Evaluator 1	Experience	Female	2	23705	8	3hPostCastration	0	0	0	0	0	0	1	0	0	0	0	1
Video13	VideoRecording	Evaluator 4	NonExperience	Female	1	24176	2	1hbefore	0	0	0	0	0	0	0	0	0	0	0	0
Video14	VideoRecording	Evaluator 4	NonExperience	Female	1	24176	3	1hbefore	0	0	0	0	0	0	0	0	0	0	0	0
Video28	VideoRecording	Evaluator 4	NonExperience	Female	1	24176	2	PostCastration	0	3	.	0	0	0	0	0	0	0	0	3
Video29	VideoRecording	Evaluator 4	NonExperience	Female	1	24176	3	PostCastration	0	0	0	0	0	0	0	0	0	0	0	0
Video43	VideoRecording	Evaluator 4	NonExperience	Female	1	24176	2	3hPostCastration	0	0	0	0	0	0	0	0	0	0	0	0
Video44	VideoRecording	Evaluator 4	NonExperience	Female	1	24176	3	3hPostCastration	0	0	0	0	0	0	0	0	0	0	0	0
Video13	VideoRecording	Evaluator 3	Experience	Male	1	24176	2	1hbefore	0	0	0	0	0	0	0	0	0	0	0	0
Video14	VideoRecording	Evaluator 3	Experience	Male	1	24176	3	1hbefore	0	0	0	0	0	0	0	0	0	0	0	0
Video28	VideoRecording	Evaluator 3	Experience	Male	1	24176	2	PostCastration	0	0	0	0	0	0	0	0	0	0	0	0
Video29	VideoRecording	Evaluator 3	Experience	Male	1	24176	3	PostCastration	3	2	3	0	0	0	0	0	0	1	0	9
Video43	VideoRecording	Evaluator 3	Experience	Male	1	24176	2	3hPostCastration	0	0	0	0	0	1	0	0	0	0	0	1
Video44	VideoRecording	Evaluator 3	Experience	Male	1	24176	3	3hPostCastration	0	0	0	0	0	0	0	0	0	0	0	0
Video13	VideoRecording	Evaluator 2	NonExperience	Male	1	24176	2	1hbefore	0	0	0	0	0	0	0	0	0	0	0	0
Video14	VideoRecording	Evaluator 2	NonExperience	Male	1	24176	3	1hbefore	0	0	0	0	0	0	0	0	0	0	0	0
Video28	VideoRecording	Evaluator 2	NonExperience	Male	1	24176	2	PostCastration	0	0	0	0	0	0	0	0	0	0	0	0
Video29	VideoRecording	Evaluator 2	NonExperience	Male	1	24176	3	PostCastration	0	0	0	0	0	0	0	0	0	0	0	0
Video43	VideoRecording	Evaluator 2	NonExperience	Male	1	24176	2	3hPostCastration	0	0	0	0	0	0	0	0	0	0	0	0
Video44	VideoRecording	Evaluator 2	NonExperience	Male	1	24176	3	3hPostCastration	0	0	0	0	0	0	0	0	0	0	0	0
Video13	VideoRecording	Evaluator 1	Experience	Female	1	24176	2	1hbefore	0	1	0	0	0	0	0	0	0	0	0	1
Video14	VideoRecording	Evaluator 1	Experience	Female	1	24176	3	1hbefore	0	0	0	0	0	0	0	0	0	0	0	0
Video28	VideoRecording	Evaluator 1	Experience	Female	1	24176	2	PostCastration	0	0	0	0	0	0	0	0	0	0	0	0
Video29	VideoRecording	Evaluator 1	Experience	Female	1	24176	3	PostCastration	1	0	0	0	0	0	0	0	0	1	0	2
Video43	VideoRecording	Evaluator 1	Experience	Female	1	24176	2	3hPostCastration	0	0	0	0	0	0	0	0	0	0	0	0
Video44	VideoRecording	Evaluator 1	Experience	Female	1	24176	3	3hPostCastration	0	0	0	0	0	0	0	0	0	0	0	0
Video107	VideoRecording	Evaluator 4	NonExperience	Female	7	24943	27	3hPostCastration	0	2	0	0	0	0	0	0	0	1	0	3
Video108	VideoRecording	Evaluator 4	NonExperience	Female	7	24943	28	3hPostCastration	0	0	0	1	0	0	0	0	0	0	0	1
Video63	VideoRecording	Evaluator 4	NonExperience	Female	7	24943	27	1hbefore	0	0	0	0	0	0	0	0	0	0	0	0
Video64	VideoRecording	Evaluator 4	NonExperience	Female	7	24943	28	1hbefore	0	0	0	0	0	0	0	0	0	0	0	0
Video85	VideoRecording	Evaluator 4	NonExperience	Female	7	24943	27	PostCastration	1	0	0	0	0	0	0	0	0	0	0	1
Video86	VideoRecording	Evaluator 4	NonExperience	Female	7	24943	28	PostCastration	0	2	3	0	0	0	0	0	0	0	0	5
Video107	VideoRecording	Evaluator 3	Experience	Male	7	24943	27	3hPostCastration	0	0	0	0	0	0	0	1	0	0	0	1
Video108	VideoRecording	Evaluator 3	Experience	Male	7	24943	28	3hPostCastration	0	0	0	0	1	0	0	1	0	0	0	2
Video63	VideoRecording	Evaluator 3	Experience	Male	7	24943	27	1hbefore	0	0	0	0	0	0	0	0	0	0	0	0
Video64	VideoRecording	Evaluator 3	Experience	Male	7	24943	28	1hbefore	0	0	0	0	0	0	0	0	0	0	0	0
Video85	VideoRecording	Evaluator 3	Experience	Male	7	24943	27	PostCastration	3	1	3	0	0	0	1	0	0	1	0	9
Video86	VideoRecording	Evaluator 3	Experience	Male	7	24943	28	PostCastration	0	0	0	0	0	0	0	0	0	0	0	0
Video107	VideoRecording	Evaluator 2	NonExperience	Male	7	24943	27	3hPostCastration	0	0	0	0	0	0	0	0	0	0	0	0
Video108	VideoRecording	Evaluator 2	NonExperience	Male	7	24943	28	3hPostCastration	0	0	0	0	0	0	0	0	0	0	0	0
Video63	VideoRecording	Evaluator 2	NonExperience	Male	7	24943	27	1hbefore	0	0	0	0	0	0	0	0	0	0	0	0
Video64	VideoRecording	Evaluator 2	NonExperience	Male	7	24943	28	1hbefore	0	0	0	0	0	0	0	0	0	0	0	0
Video85	VideoRecording	Evaluator 2	NonExperience	Male	7	24943	27	PostCastration	0	0	0	0	0	0	0	0	0	0	0	0
Video86	VideoRecording	Evaluator 2	NonExperience	Male	7	24943	28	PostCastration	0	0	0	0	0	0	0	0	0	0	0	0
Video107	VideoRecording	Evaluator 1	Experience	Female	7	24943	27	3hPostCastration	3	2	1	0	0	0	0	0	0	1	0	7
Video108	VideoRecording	Evaluator 1	Experience	Female	7	24943	28	3hPostCastration	3	1	1	1	0	0	0	0	0	1	0	7
Video63	VideoRecording	Evaluator 1	Experience	Female	7	24943	27	1hbefore	1	1	1	0	0	0	1	0	0	1	0	5
Video64	VideoRecording	Evaluator 1	Experience	Female	7	24943	28	1hbefore	0	0	0	1	0	0	0	0	0	0	0	1
Video85	VideoRecording	Evaluator 1	Experience	Female	7	24943	27	PostCastration	3	2	3	0	0	0	0	0	0	0	0	8
Video86	VideoRecording	Evaluator 1	Experience	Female	7	24943	28	PostCastration	0	0	0	0	0	0	0	0	0	0	0	0
Video129	VideoRecording	Evaluator 4	NonExperience	Female	14	25245	52	1hbefore	0	0	0	0	0	0	0	0	0	0	0	0
Video151	VideoRecording	Evaluator 4	NonExperience	Female	14	25245	52	PostCastration	1	3	1	0	0	0	0	0	0	1	0	6
Video173	VideoRecording	Evaluator 4	NonExperience	Female	14	25245	52	3hPostCastration	0	0	0	0	0	0	0	1	0	0	0	1
Video129	VideoRecording	Evaluator 3	Experience	Male	14	25245	52	1hbefore	0	0	0	0	0	0	0	0	0	0	0	0
Video151	VideoRecording	Evaluator 3	Experience	Male	14	25245	52	PostCastration	3	2	3	0	0	0	1	1	0	1	0	11
Video173	VideoRecording	Evaluator 3	Experience	Male	14	25245	52	3hPostCastration	0	0	0	0	0	0	0	1	0	0	0	1
Video129	VideoRecording	Evaluator 2	NonExperience	Male	14	25245	52	1hbefore	0	0	0	0	0	0	0	0	0	0	0	0
Video151	VideoRecording	Evaluator 2	NonExperience	Male	14	25245	52	PostCastration	1	2	1	0	0	0	1	0	0	0	0	5
Video173	VideoRecording	Evaluator 2	NonExperience	Male	14	25245	52	3hPostCastration	1	2	0	0	0	0	0	0	0	0	0	3
Video129	VideoRecording	Evaluator 1	Experience	Female	14	25245	52	1hbefore	0	0	0	0	0	0	0	0	0	0	0	0
Video151	VideoRecording	Evaluator 1	Experience	Female	14	25245	52	PostCastration	3	2	3	0	0	0	1	0	0	1	0	10
Video173	VideoRecording	Evaluator 1	Experience	Female	14	25245	52	3hPostCastration	2	1	0	0	0	0	0	0	0	0	0	3
Video109	VideoRecording	Evaluator 4	NonExperience	Female	11	30037	39	3hPostCastration	0	0	0	0	0	0	0	1	0	0	0	1
Video132	VideoRecording	Evaluator 4	NonExperience	Female	11	30037	41	1hbefore	0	0	0	0	0	0	0	1	0	0	0	1
Video154	VideoRecording	Evaluator 4	NonExperience	Female	11	30037	41	PostCastration	0	0	0	0	0	0	0	1	0	0	0	1
Video176	VideoRecording	Evaluator 4	NonExperience	Female	11	30037	41	3hPostCastration	0	0	0	0	0	0	0	0	0	0	0	0
Video65	VideoRecording	Evaluator 4	NonExperience	Female	11	30037	39	1hbefore	0	0	0	0	0	0	0	0	0	0	0	0
Video87	VideoRecording	Evaluator 4	NonExperience	Female	11	30037	39	PostCastration	1	2	0	0	0	0	0	0	0	0	0	3
Video109	VideoRecording	Evaluator 3	Experience	Male	11	30037	39	3hPostCastration	0	0	0	0	0	0	0	1	0	0	0	1
Video132	VideoRecording	Evaluator 3	Experience	Male	11	30037	41	1hbefore	0	0	0	0	0	0	0	1	0	0	0	1
Video154	VideoRecording	Evaluator 3	Experience	Male	11	30037	41	PostCastration	1	0	0	0	0	0	1	1	0	0	0	3
Video176	VideoRecording	Evaluator 3	Experience	Male	11	30037	41	3hPostCastration	0	0	0	0	0	0	0	0	0	0	0	0
Video65	VideoRecording	Evaluator 3	Experience	Male	11	30037	39	1hbefore	0	0	0	0	0	0	0	0	0	0	0	0
Video87	VideoRecording	Evaluator 3	Experience	Male	11	30037	39	PostCastration	1	0	0	0	0	0	1	1	0	0	0	3
Video109	VideoRecording	Evaluator 2	NonExperience	Male	11	30037	39	3hPostCastration	0	0	0	0	0	0	0	0	0	0	0	0
Video132	VideoRecording	Evaluator 2	NonExperience	Male	11	30037	41	1hbefore	0	0	0	0	0	0	0	0	0	0	0	0
Video154	VideoRecording	Evaluator 2	NonExperience	Male	11	30037	41	PostCastration	0	0	0	0	0	0	0	0	0	0	0	0
Video176	VideoRecording	Evaluator 2	NonExperience	Male	11	30037	41	3hPostCastration	0	0	0	0	0	0	0	0	0	0	0	0
Video65	VideoRecording	Evaluator 2	NonExperience	Male	11	30037	39	1hbefore	0	0	0	0	0	0	0	0	0	0	0	0
Video87	VideoRecording	Evaluator 2	NonExperience	Male	11	30037	39	PostCastration	2	2	1	0	0	0	1	1	0	0	0	7
Video109	VideoRecording	Evaluator 1	Experience	Female	11	30037	39	3hPostCastration	0	0	0	0	0	0	0	0	0	0	0	0
Video132	VideoRecording	Evaluator 1	Experience	Female	11	30037	41	1hbefore	1	1	1	0	0	0	0	0	0	0	0	3
Video154	VideoRecording	Evaluator 1	Experience	Female	11	30037	41	PostCastration	0	1	0	0	0	0	0	0	0	0	0	1
Video176	VideoRecording	Evaluator 1	Experience	Female	11	30037	41	3hPostCastration	0	0	0	0	0	0	0	0	0	0	0	0
Video65	VideoRecording	Evaluator 1	Experience	Female	11	30037	39	1hbefore	0	0	2	0	0	0	1	0	0	0	0	3
Video87	VideoRecording	Evaluator 1	Experience	Female	11	30037	39	PostCastration	0	1	0	0	0	0	1	0	0	0	0	2
